# Supplementary material for: Menin Reduces Parvalbumin Expression and is Required for the Anti‐Depressant Function of Ketamine
Source: Adv Sci (Weinh). 2023 Dec 3;11(5):2305659. doi: 10.1002/advs.202305659 (PMC10837338; doi:10.1002/advs.202305659)
Supplement: Supplementary file 2 — Supplemental Dataset 1 [file ADVS-11-2305659-s001.xlsx]

## Sheet: control vs G503D
Gene ID	Control FPKM	G503DHOMO FPKM	log2(G503DHOMO/Control)	Qvalue(Control-vs-G503DHOMO)	Pvalue(Control-vs-G503DHOMO)	Other Gene ID
100861668	0.41	0	-6.45065	4.97e-11	1.02e-11	Gm21119
66705	0.486	0.006	-6.31734	1.82e-06	7.12e-07	Dnase1l2
20429	1.9	0.026	-6.0585	5.98e-47	2.01e-48	Shox2
BGI_novel_G000177	0.753	0	-5.55795	1.34e-06	5.13e-07	BGI_novel_G000177
12467	0.26	0	-5.27668	1.22e-05	5.61e-06	Cct6b
171382	0.11	0	-5.19868	2.12e-05	1.02e-05	Trpm8
625480	0.77	0	-5.02876	6.33e-05	3.39e-05	Gm6592
BGI_novel_G000376	1.046	0	-5.02876	6.33e-05	3.39e-05	BGI_novel_G000376
BGI_novel_G000082	0.543	0	-4.94045	0.000107386	6.06e-05	BGI_novel_G000082
74165	0.09	0	-4.93661	0.000109808	6.21e-05	Fbxl22
BGI_novel_G000184	1.08	0	-4.93565	0.000110392	6.24e-05	BGI_novel_G000184
BGI_novel_G000373	0.75	0.023	-4.93565	4.98e-08	1.5e-08	BGI_novel_G000373
13075	0.143	0	-4.83611	0.000192678	0.000115446	Cyp19a1
16398	0.073	0	-4.7292	0.000337468	0.000214623	Itga2
192653	0.49	0	-4.7292	0.000337468	0.000214623	Ttc36
BGI_novel_G000006	1.38	0	-4.7292	0.000337468	0.000214623	BGI_novel_G000006
12733	0.12	0	-4.61372	0.000594268	0.000401279	Clcnka
BGI_novel_G000305	0.626	0	-4.61372	0.000594268	0.000401279	BGI_novel_G000305
19733	0.37	0.016	-4.55232	2.55e-06	1.03e-06	Rgn
546144	0.1	0.003	-4.55232	2.55e-06	1.03e-06	Wdr72
211429	0.066	0	-4.52445	0.000894759	0.00063202	Pla2g4b
630146	0.153	0.006	-4.42107	7.94e-06	3.5e-06	Cd101
218977	0.143	0.006	-4.19868	4.35e-05	2.25e-05	Dlgap5
11937	0.41	0.026	-3.95949	1.11e-13	1.72e-14	Atp2a1
11433	0.286	0.02	-3.93565	0.00023973	0.000146874	Acp5
241877	0.09	0.006	-3.93565	0.00023973	0.000146874	Slc10a5
BGI_novel_G000137	0.756	0.053	-3.83611	0.000422984	0.000275822	BGI_novel_G000137
140477	0.073	0.006	-3.7292	0.000748573	0.000519023	Dmbx1
170745	0.086	0.006	-3.7292	0.000748573	0.000519023	Xpnpep2
BGI_novel_G000029	0.706	0.056	-3.61372	7.16e-06	3.13e-06	BGI_novel_G000029
BGI_novel_G000151	0.8	0.066	-3.61372	7.16e-06	3.13e-06	BGI_novel_G000151
433698	0.34	0.03	-3.60472	7.55e-13	1.29e-13	Fam205a1
20391	0.333	0.026	-3.55232	1.26e-05	5.78e-06	Sgca
240590	0.22	0.02	-3.48819	2.21e-05	1.07e-05	Dmrt3
56523	0.296	0.026	-3.45502	3.35e-09	8.64e-10	Pmfbp1
100504285	0.583	0.056	-3.39133	2.32e-14	3.38e-15	Abhd12b
20811	0.186	0.02	-3.35068	6.72e-05	3.62e-05	Srms
241612	0.123	0.013	-3.35068	6.72e-05	3.62e-05	Slc5a12
107303348	0.486	0.046	-3.32608	7.57e-16	9.86e-17	Setdb2-phf11c
93732	0.186	0.02	-3.27668	0.00011739	6.68e-05	Acox2
74435	0.16	0.016	-3.19868	0.000203509	0.000122872	Lrriq3
BGI_novel_G000246	3.49	0.39	-3.16269	1.85e-18	2e-19	BGI_novel_G000246
240047	0.223	0.026	-3.15804	2.98e-07	1.01e-07	Mmp25
14289	0.32	0.04	-3.02876	0.000611061	0.000414306	Fpr2
237911	0.053	0.006	-3.02876	0.000611061	0.000414306	Brip1
332309	0.393	0.046	-3.02876	1.53e-06	5.94e-07	Grxcr2
257947	0.496	0.07	-2.83611	0.000153776	8.99e-05	Olfr543
114304	0.136	0.02	-2.78364	2.26e-05	1.09e-05	Slc28a3
232156	1.56	0.226	-2.77953	8.08e-55	2.13e-56	Slc4a5
232714	0.283	0.043	-2.76572	2.79e-13	4.5e-14	Mgam
18420	0.43	0.066	-2.69172	0.00044099	0.000288849	Otp
67182	0.603	0.103	-2.69172	0.00044099	0.000288849	Pdzk1ip1
332934	0.423	0.066	-2.67261	6.4e-05	3.44e-05	Zmynd12
16668	1.746	0.286	-2.59861	1.27e-14	1.82e-15	Krt18
68800	1.983	0.326	-2.59644	6.43e-13	1.08e-13	Prr32
574437	3.28	0.586	-2.57224	3.92e-38	1.72e-39	Xlr3b
11522	0.846	0.15	-2.48819	3.69e-07	1.27e-07	Adh1
170788	0.323	0.056	-2.48819	4.27e-10	9.82e-11	Crb1
BGI_novel_G000218	0.726	0.13	-2.48819	3.69e-07	1.27e-07	BGI_novel_G000218
13107	0.36	0.066	-2.46172	7.2e-05	3.91e-05	Cyp2f2
71889	1.983	0.36	-2.45117	8.45e-45	3.01e-46	Epn3
14067	1.893	0.353	-2.43684	8.26e-84	1.28e-85	F5
14077	7.796	1.446	-2.43337	4.97e-23	4.2e-24	Fabp3
BGI_novel_G000312	0.666	0.123	-2.42107	0.000493522	0.000327497	BGI_novel_G000312
17002	0.26	0.053	-2.35068	4.68e-05	2.44e-05	Ltf
19773	1.113	0.216	-2.35068	0.000194882	0.000116916	Rln1
66528	1.17	0.23	-2.35068	2.72e-06	1.1e-06	Smim5
76645	0.076	0.016	-2.35068	0.000194882	0.000116916	Pkd1l2
76670	0.443	0.093	-2.30886	1.33e-09	3.26e-10	Cfap70
209737	0.136	0.03	-2.30177	7.65e-05	4.18e-05	Kif15
213522	0.296	0.04	-2.29179	0.000318392	0.000200928	Plekhg6
70113	1.086	0.22	-2.2851	1.74e-06	6.78e-07	Odf3b
628870	0.126	0.026	-2.27668	7.24e-06	3.17e-06	Otogl
246133	4.566	0.95	-2.26976	3.86e-39	1.62e-40	Kcne2
242253	0.25	0.053	-2.2658	3.01e-05	1.49e-05	Wdr63
218581	0.266	0.056	-2.25115	0.000124323	7.12e-05	Depdc1b
329831	0.853	0.186	-2.25115	2.82e-06	1.14e-06	Fam166b
BGI_novel_G000128	1.046	0.223	-2.23039	0.000515978	0.000343664	BGI_novel_G000128
18753	21.616	4.63	-2.2271	0	0	Prkcd
242726	0.33	0.07	-2.2214	4.83e-05	2.53e-05	Padi6
72027	0.786	0.166	-2.21858	8.64e-10	2.06e-10	Slc39a4
BGI_novel_G000166	1.426	0.306	-2.21616	1.21e-09	2.94e-10	BGI_novel_G000166
227358	0.44	0.096	-2.17171	2.68e-07	9.02e-08	Fam132b
71908	0.293	0.066	-2.16626	0.000835985	0.00058476	Cldn23
12738	2.66	0.593	-2.16377	5.37e-41	2.12e-42	Cldn2
71860	0.906	0.203	-2.13838	2.06e-10	4.55e-11	Cfap52
100043497	3.406	0.116	-2.13088	0.000466947	0.00030832	Nat8f7
77011	0.093	0.023	-2.12829	0.000124953	7.16e-05	Ticrr
16691	0.643	0.146	-2.12391	1.77e-06	6.91e-07	Krt8
BGI_novel_G000247	2.083	0.483	-2.09944	3.67e-18	4.05e-19	BGI_novel_G000247
27411	0.343	0.093	-2.06828	3e-05	1.49e-05	Slc14a2
241989	0.16	0.04	-2.02876	4.71e-05	2.46e-05	Pabpc4l
574404	0.24	0.06	-2.02876	0.000315377	0.000198735	Gm14685
100504239	5.136	1.266	-2.01581	2.22e-17	2.6e-18	Gm10591
100504346	5.136	1.266	-2.01581	2.22e-17	2.6e-18	Gm13304
27375	0.376	0.093	-1.99838	4.34e-06	1.81e-06	Tjp3
BGI_novel_G000242	0.563	0.14	-1.99609	1.13e-06	4.26e-07	BGI_novel_G000242
18429	31.263	7.753	-1.99165	9.29e-53	2.58e-54	Oxt
57444	1.343	0.38	-1.94932	1.58e-06	6.14e-07	Isg20
100503583	0.546	0.143	-1.92566	8.72e-12	1.65e-12	Fsbp
226049	0.866	0.203	-1.91857	2.24e-07	7.47e-08	Dmrt2
272411	0.296	0.08	-1.88674	0.000465633	0.000307204	B3gnt6
74453	0.46	0.13	-1.83611	0.000168121	9.92e-05	Cfap53
16803	3.873	1.09	-1.83082	8.83e-39	3.74e-40	Lbp
259172	3.276	0.903	-1.81528	1.22e-42	4.61e-44	Mfrp
100043381	0.166	0.05	-1.77669	0.000373252	0.000240978	Gm14308
100043915	0.166	0.05	-1.77669	0.000373252	0.000240978	Gm4724
BGI_novel_G000012	0.62	0.18	-1.76572	0.000659432	0.000451147	BGI_novel_G000012
242705	0.303	0.093	-1.75668	7.68e-06	3.38e-06	E2f2
BGI_novel_G000332	1.123	0.333	-1.75458	5.47e-05	2.89e-05	BGI_novel_G000332
229499	0.416	0.133	-1.75122	0.000391879	0.000253796	Fcrl1
320022	0.37	0.11	-1.74496	3.28e-05	1.64e-05	Ccdc79
30051	0.49	0.146	-1.73925	0.000233961	0.000143052	Spdef
626596	0.206	0.06	-1.73925	0.000233961	0.000143052	Rgs22
20419	0.53	0.163	-1.73495	1.98e-05	9.45e-06	Shcbp1
320701	0.826	0.246	-1.71465	2.04e-07	6.74e-08	Fam19a4
22412	0.396	0.123	-1.71058	1.21e-07	3.86e-08	Wnt9b
13507	0.15	0.046	-1.69861	0.000353568	0.000226109	Dsc3
17879	0.133	0.04	-1.69861	0.000353568	0.000226109	Myh1
16876	0.486	0.17	-1.67785	7.78e-07	2.85e-07	Lhx9
209027	0.456	0.143	-1.66619	9.35e-06	4.19e-06	Pycr1
13190	0.633	0.196	-1.66347	5.61e-06	2.38e-06	Dct
71200	1.24	0.483	-1.66102	0.000898325	0.000635118	Dydc2
78617	1.496	0.476	-1.64767	0.000111687	6.33e-05	Cstad
18424	2.006	0.646	-1.6368	5.43e-16	7e-17	Otx2
17882	0.223	0.073	-1.61372	7.38e-06	3.24e-06	Myh2
20613	0.51	0.166	-1.61372	0.000796493	0.000555547	Snai1
228765	0.71	0.23	-1.61372	0.000280828	0.000174595	Sdcbp2
16591	7.3	2.396	-1.60666	3.26e-127	3e-129	Kl
18973	0.416	0.136	-1.60275	3.76e-11	7.65e-12	Pole
22139	794.933	265.42	-1.58109	0	0	Ttr
381741	0.423	0.14	-1.57308	0.000700858	0.000482177	Lrrc43
329064	0.433	0.143	-1.56718	9.61e-06	4.32e-06	Pkd2l1
13506	0.246	0.08	-1.556	7.66e-05	4.18e-05	Dsc2
100503185	1.716	0.593	-1.53972	2.38e-05	1.16e-05	Btbd8
21955	12.463	4.446	-1.5217	4.29e-42	1.63e-43	Tnnt1
329502	3.67	1.09	-1.51886	6.61e-45	2.34e-46	Pla2g4e
212377	0.286	0.1	-1.51418	3.49e-05	1.76e-05	Mms22l
BGI_novel_G000235	0.89	0.31	-1.51418	3.49e-05	1.76e-05	BGI_novel_G000235
329941	2.203	0.776	-1.5058	7.04e-30	4.22e-31	Col8a2
381107	0.69	0.24	-1.50269	1.97e-06	7.78e-07	Tmem232
68214	1	0.356	-1.50269	9.8e-05	5.48e-05	Gsto2
BGI_novel_G000269	4.19	1.49	-1.48484	1.68e-24	1.3e-25	BGI_novel_G000269
BGI_novel_G000201	0.753	0.27	-1.46933	0.000779108	0.000542704	BGI_novel_G000201
330830	3.08	1.153	-1.46131	4.55e-25	3.4e-26	Drc7
338403	0.496	0.18	-1.45197	3.82e-05	1.94e-05	Cndp1
75180	1.933	0.71	-1.44758	5.57e-14	8.4e-15	4930538K18Rik
378430	2.34	0.856	-1.44747	9.02e-10	2.15e-10	Nanos2
12828	0.19	0.07	-1.44379	6.09e-06	2.62e-06	Col4a3
30060	0.403	0.146	-1.44379	6.09e-06	2.62e-06	Mfi2
66042	3.74	1.38	-1.43832	3.09e-18	3.39e-19	Sostdc1
280408	1.5	0.56	-1.41703	7.14e-07	2.59e-07	Rilp
20618	5.93	2.21	-1.41503	1.28e-10	2.77e-11	Sncg
233836	0.453	0.173	-1.40072	0.0004971	0.0003301	Slc5a11
213527	0.746	0.283	-1.39959	6.49e-06	2.8e-06	Pth2r
170942	218.246	74.553	-1.39721	0	0	Erdr1
21822	1.02	0.393	-1.38334	1.43e-08	4.01e-09	Tgtp1
226861	0.78	0.24	-1.38023	9.24e-06	4.14e-06	Hhat
14729	0.663	0.256	-1.37453	5.8e-05	3.08e-05	Gp5
241112	1.116	0.433	-1.36579	5.51e-07	1.97e-07	Catip
BGI_novel_G000273	7.126	2.763	-1.36568	9.01e-145	7.32e-147	BGI_novel_G000273
100101806	16.14	6.366	-1.35216	2.75e-102	3e-104	Srp54c
381284	0.146	0.06	-1.35068	0.000609461	0.000412737	Crocc2
319776	1.013	0.4	-1.3407	1.36e-09	3.34e-10	Tmem72
17961	1.26	0.5	-1.33996	3.64e-05	1.84e-05	Nat2
217653	0.803	0.35	-1.33996	3.64e-05	1.84e-05	Mis18bp1
117591	0.436	0.183	-1.32832	6.01e-05	3.21e-05	Slc2a9
73608	0.846	0.316	-1.31169	2.26e-05	1.09e-05	Marveld3
414801	0.656	0.263	-1.31079	3.02e-07	1.03e-07	Itprip
330406	0.366	0.15	-1.30439	0.000735081	0.000508541	B4galnt3
674895	0.48	0.193	-1.30006	3.73e-05	1.89e-05	Nek10
12683	2.753	1.123	-1.29179	8.08e-08	2.51e-08	Cidea
75429	3.17	1.31	-1.29179	0.000140572	8.14e-05	Fam183b
12829	0.163	0.07	-1.27668	0.000231682	0.000141445	Col4a4
16370	0.99	0.406	-1.27268	1.08e-15	1.43e-16	Irs4
BGI_novel_G000071	0.566	0.236	-1.26976	0.000449242	0.00029515	BGI_novel_G000071
26360	2.363	0.983	-1.26788	9.66e-20	9.7e-21	Angptl2
239250	0.643	0.27	-1.26754	1.6e-07	5.18e-08	Slitrk6
237397	2.92	1.21	-1.26677	9.32e-48	3.02e-49	C2cd4c
232016	0.466	0.2	-1.25115	9.9e-07	3.69e-07	Ccdc129
BGI_novel_G000241	14.033	5.923	-1.23982	4.49e-93	5.85e-95	BGI_novel_G000241
14118	1.053	0.44	-1.2386	7.86e-25	5.95e-26	Fbn1
15006	0.66	0.28	-1.22542	0.000447761	0.000294039	H2-Q1
17318	15.833	6.656	-1.22066	5.75e-115	5.64e-117	Mid1
67311	6.846	2.936	-1.22044	8.48e-20	8.51e-21	Nanp
233199	0.733	0.313	-1.21886	2.42e-09	6.14e-10	Mybpc2
219114	0.536	0.23	-1.21318	0.000875817	0.00061597	Ska3
81877	1.283	0.483	-1.21096	7.58e-16	9.9e-17	Tnxb
18025	2.303	0.996	-1.21051	2.38e-13	3.81e-14	Nfe2l3
16007	21.123	9.106	-1.21048	4.78e-89	6.74e-91	Cyr61
381112	0.55	0.236	-1.20808	4.41e-05	2.28e-05	Arhgef33
23801	2.45	1.12	-1.20461	3.06e-19	3.16e-20	Aloxe3
BGI_novel_G000244	1.466	0.63	-1.20409	5.48e-14	8.25e-15	BGI_novel_G000244
74645	0.643	0.283	-1.19688	0.00063186	0.000430022	Fam46c
12075	0.556	0.243	-1.19225	0.000525267	0.000350818	Bfsp1
209176	0.67	0.29	-1.19022	2.26e-05	1.09e-05	Ido2
68888	4.32	1.896	-1.1863	8.15e-07	2.99e-07	Gkn3
BGI_novel_G000270	3.683	1.62	-1.18302	1.92e-12	3.41e-13	BGI_novel_G000270
100039596	0.366	0.166	-1.18076	0.000373252	0.000240988	Tcf24
74052	0.576	0.256	-1.17461	3.59e-06	1.48e-06	Ttc21a
83984	1.393	0.616	-1.17395	9.9e-05	5.54e-05	Tssk6
11304	1.406	0.623	-1.17331	1.48e-22	1.3e-23	Abca4
72269	2.043	0.933	-1.17315	3.1e-05	1.55e-05	Cda
100384868	0.326	0.143	-1.17295	0.000228049	0.000139018	Gm37013
100040591	3.6	1.596	-1.17184	3.18e-23	2.67e-24	Kcnj13
268857	0.65	0.31	-1.17078	0.00026779	0.000165544	Nlrc3
53604	0.52	0.233	-1.16962	2.63e-05	1.28e-05	Zpbp
109620	0.233	0.103	-1.16626	6.92e-06	3.01e-06	Dsp
67629	1.583	0.69	-1.16215	3e-05	1.49e-05	Spc24
12311	0.363	0.166	-1.16121	0.000610027	0.000413417	Calcr
100048534	0.36	0.16	-1.15708	1.33e-05	6.12e-06	Cfap43
71213	2.066	0.686	-1.15686	2.75e-08	8.01e-09	Cage1
22116	1.72	0.41	-1.15651	0.000513797	0.000342054	Tsks
319638	1.36	0.613	-1.15513	2.3e-08	6.67e-09	Nt5dc1
75718	1.24	0.556	-1.15365	1.25e-10	2.7e-11	Vwa5b1
338348	0.893	0.403	-1.14452	2.13e-05	1.03e-05	Ttc16
19011	1.303	0.59	-1.14423	3.92e-07	1.36e-07	Endou
17528	0.696	0.316	-1.13979	0.000989672	0.000708353	Mpz
68549	0.31	0.133	-1.13185	0.000702294	0.000483273	Sgol2a
21743	1.72	0.786	-1.12187	0.00041898	0.000272761	Inmt
BGI_novel_G000190	3.096	1.42	-1.11895	0.000352873	0.000225503	BGI_novel_G000190
78373	4.13	1.886	-1.11534	3.55e-10	8.05e-11	Nudt17
93835	3.56	1.67	-1.10548	5.69e-12	1.05e-12	Amn
11796	1.526	0.71	-1.10493	1.01e-08	2.76e-09	Birc3
50878	0.333	0.156	-1.10151	0.00067511	0.000462806	Stag3
67685	1.436	0.68	-1.10055	1.19e-05	5.45e-06	Dyx1c1
210762	1.306	0.626	-1.09693	0.000477368	0.000315532	Ppp1r36
26564	0.536	0.253	-1.09289	3.8e-05	1.93e-05	Ror2
67177	0.993	0.47	-1.09289	3.8e-05	1.93e-05	Cdt1
17880	1.783	0.833	-1.09162	5.9e-23	5.01e-24	Myh11
214575	0.763	0.306	-1.09104	0.000285681	0.000177962	Tdrd5
73707	4.793	2.433	-1.08837	3.15e-29	1.95e-30	Gucy2g
93897	0.593	0.273	-1.08765	0.000201747	0.000121622	Fzd10
19116	1.256	0.583	-1.08214	6.09e-23	5.19e-24	Prlr
244608	2.866	1.35	-1.08161	5.36e-07	1.91e-07	Ccdc113
65255	0.653	0.31	-1.07712	5.09e-05	2.67e-05	Asb4
209195	6.63	3.143	-1.07561	3.31e-45	1.16e-46	Clic6
BGI_novel_G000325	1.57	0.75	-1.0694	0.000323131	0.000204222	BGI_novel_G000325
399599	1.133	0.54	-1.06723	2.16e-07	7.16e-08	Ccdc87
216835	1.09	0.523	-1.06335	1.03e-09	2.48e-10	Usp43
110751	2.536	1.22	-1.0629	5.74e-15	8.02e-16	Adam33
12448	1.813	0.893	-1.05725	5.76e-10	1.34e-10	Ccne2
17883	0.63	0.303	-1.05523	8.57e-08	2.68e-08	Myh3
22040	6.463	3.136	-1.05514	2.29e-11	4.53e-12	Trex1
67512	1.08	0.52	-1.05045	0.000611321	0.000414669	Agpat2
238555	0.893	0.286	-1.04866	0.000362812	0.000233134	Btn2a2
378431	0.79	0.383	-1.04786	3.25e-07	1.11e-07	Txlnb
14275	5.796	2.873	-1.04774	3.15e-13	5.1e-14	Folr1
408192	1.726	0.843	-1.04749	4.4e-05	2.27e-05	Gm9839
229599	12.043	5.486	-1.04713	2.97e-29	1.83e-30	Ciart
12737	1.6	0.776	-1.04181	7.33e-10	1.73e-10	Cldn1
22415	1.243	0.603	-1.03763	1.54e-07	4.99e-08	Wnt3
108115	1.546	0.73	-1.03658	2.26e-08	6.51e-09	Slco4a1
278304	0.843	0.413	-1.03022	6.7e-07	2.42e-07	Zfp385c
18126	0.396	0.193	-1.02876	0.000818097	0.000571745	Nos2
407788	1.503	0.746	-1.02876	1.09e-05	4.95e-06	BC051142
74426	0.966	0.47	-1.02876	0.00068694	0.000471443	4933402D24Rik
75600	3.22	1.466	-1.02876	0.000122043	6.96e-05	Calml4
118449	3.796	1.81	-1.01884	4.81e-34	2.38e-35	Synpo2
75740	3.6	1.776	-1.01841	1.23e-11	2.36e-12	Egfem1
105387	1.26	0.623	-1.01762	4.35e-06	1.82e-06	Akr1c14
213435	0.886	0.446	-1.01426	5.74e-05	3.05e-05	Mylk3
24052	1.716	0.85	-1.01333	9.63e-05	5.38e-05	Sgcd
17929	0.78	0.393	-1.01316	4.51e-08	1.35e-08	Myom1
235379	0.44	0.22	-1.01264	0.000136347	7.87e-05	Gldn
74684	1.08	0.533	-1.01264	0.000136347	7.87e-05	4930451G09Rik
19682	4.366	2.16	-1.00276	2.88e-09	7.37e-10	Rdh5
219103	0.606	1.22	1.00075	4.85e-10	1.12e-10	Cenpj
269019	1.23	2.46	1.00367	9.48e-16	1.25e-16	Stk32a
102075	0.673	1.353	1.00658	3.68e-10	8.39e-11	Plekhg4
74840	21.42	43.143	1.01109	6.01e-149	4.61e-151	Manf
11998	11.236	22.49	1.01684	1.01e-17	1.14e-18	Avp
100043387	0.846	1.716	1.01893	2.07e-05	9.9e-06	Gm14305
15170	1.2	2.446	1.02277	1.16e-09	2.82e-10	Ptpn6
66329	0.913	1.853	1.02569	0.000265336	0.000163905	Susd3
20311	0.546	1.123	1.03014	0.000419195	0.000273026	Cxcl5
71853	56.59	115.856	1.03417	0	0	Pdia6
67666	1.15	2.376	1.04806	1.86e-06	7.32e-07	Hapln3
21338	0.553	1.146	1.05775	1.28e-08	3.54e-09	Tacr3
BGI_novel_G000319	7.956	16.55	1.063	6.1e-13	1.03e-13	BGI_novel_G000319
12304	17.78	37.326	1.07148	3.48e-170	2.08e-172	Pdia4
381546	0.67	1.406	1.0766	0.000373705	0.000241337	Ccdc24
14573	0.26	0.563	1.0793	3.4e-05	1.71e-05	Gdnf
71583	0.34	0.726	1.08672	0.00059384	0.000400808	9130008F23Rik
623474	0.743	1.233	1.0943	8.28e-08	2.59e-08	Rad54b
218772	4.07	8.766	1.10749	7.93e-50	2.47e-51	Rarb
231290	1.036	2.223	1.11173	1.88e-09	4.71e-10	Slc10a4
12544	0.45	0.95	1.11934	8.45e-05	4.66e-05	Cdc45
216227	0.606	1.266	1.12389	5.86e-12	1.09e-12	Slc17a8
243385	0.776	1.693	1.13171	3.64e-11	7.39e-12	Gprin3
18491	0.216	0.473	1.13352	1.7e-11	3.32e-12	Pappa
13134	1.236	2.723	1.13671	9.54e-30	5.77e-31	Dach1
29863	7.043	15.396	1.13841	1.22e-129	1.07e-131	Pde7b
225631	0.153	0.333	1.14293	2.63e-10	5.87e-11	Onecut2
319765	0.463	0.96	1.14633	4.31e-08	1.29e-08	Igf2bp2
14708	40.96	90.726	1.15094	0	0	Gng7
381319	1.12	2.53	1.17769	0.000436928	0.00028592	Batf3
16970	0.406	0.913	1.19364	2.91e-05	1.43e-05	Lrmp
66844	1.986	4.543	1.1981	1.32e-19	1.34e-20	Ormdl2
17116	0.323	0.743	1.19905	1.58e-05	7.4e-06	Mab21l1
15077	4.18	9.57	1.20238	4.38e-11	9e-12	Hist2h3c1
78977	0.293	0.68	1.21225	0.000787613	0.000549112	Popdc3
11595	1.036	2.41	1.21258	4.5e-40	1.82e-41	Acan
620246	2.836	6.596	1.2205	1.51e-14	2.17e-15	Gpr52
21333	21.913	49.963	1.23307	2.24e-110	2.34e-112	Tac1
408059	0.78	1.276	1.23428	6.88e-05	3.72e-05	BC049352
11542	0.206	0.486	1.25	0.000853956	0.000598116	Adora3
17380	1.31	2.923	1.25308	2.38e-44	8.62e-46	Mme
433466	0.36	0.863	1.26224	0.000940194	0.000668886	Jmjd7
14828	129.196	311.063	1.266	0	0	Hspa5
231646	0.173	0.416	1.27403	9.27e-06	4.16e-06	Myo1h
BGI_novel_G000216	3.36	8.186	1.27464	1.2e-30	6.89e-32	BGI_novel_G000216
84704	13.84	33.736	1.28686	1.28e-151	9.59e-154	Snurf
20473	1.533	3.81	1.29441	7.65e-33	3.97e-34	Six3
75141	27.24	67.063	1.3062	0	0	Rasd2
83771	0.146	0.366	1.31917	0.000210972	0.000127798	Tas1r3
73712	1.903	5.58	1.32014	9.74e-09	2.66e-09	Dmkn
76737	9.393	23.473	1.3226	1.59e-72	3.06e-74	Creld2
20183	5.766	14.053	1.32272	2.97e-72	5.78e-74	Rxrg
63993	0.62	1.553	1.33381	1.3e-21	1.18e-22	Slc5a7
18675	0.113	0.29	1.3569	5.85e-06	2.5e-06	Phex
70377	0.91	2.363	1.37085	1.54e-08	4.34e-09	Derl3
22413	0.98	2.58	1.38203	1.07e-14	1.53e-15	Wnt2
73149	0.386	0.963	1.38628	0.00035839	0.000229743	Clec4a3
15552	0.643	1.71	1.40982	7.07e-14	1.08e-14	Htr1d
269356	0.266	0.703	1.41603	2.64e-07	8.84e-08	Slc4a11
25269	116.726	310.496	1.41658	0	0	Pvalb
71275	0.473	1.32	1.48026	3.74e-06	1.55e-06	Noxred1
15551	2.113	5.88	1.4811	1.39e-18	1.49e-19	Htr1b
22178	0.236	0.66	1.48314	2.3e-06	9.17e-07	Tyrp1
56644	0.18	0.513	1.49481	0.000222583	0.000135549	Clec7a
18198	0.193	0.41	1.50176	1.58e-06	6.15e-07	Musk
12962	0.5	1.46	1.52144	0.000403522	0.000262141	Crybb3
208613	0.663	1.9	1.52583	0.000153776	8.99e-05	Tmem212
BGI_novel_G000400	1.013	2.923	1.53146	1.05e-16	1.29e-17	BGI_novel_G000400
19739	11.006	37.293	1.55193	0	0	Rgs9
64136	10.743	31.553	1.55513	7.22e-98	8.53e-100	Sdf2l1
72699	3.266	9.596	1.55529	5.13e-58	1.21e-59	Lime1
209776	0.343	1.003	1.55621	0.000449288	0.000295249	Gpr139
16421	0.15	0.453	1.58422	4.43e-05	2.3e-05	Itgb7
633640	7.136	23.653	1.585	2.35e-106	2.52e-108	Gm7120
22061	0.173	0.406	1.62034	1.83e-06	7.15e-07	Trp63
14566	0.316	0.986	1.63751	7.63e-07	2.78e-07	Gdf9
623230	1.303	4.053	1.64408	3.38e-18	3.73e-19	Tmem200b
14239	0.18	0.583	1.70821	0.00096527	0.000688963	Foxs1
399548	16.823	54.966	1.71423	0	0	Scn4b
BGI_novel_G000027	0.676	2.26	1.74288	2.8e-05	1.37e-05	BGI_novel_G000027
319149	0.403	1.033	1.75977	4.34e-05	2.24e-05	Hist1h3d
69069	0.19	0.663	1.79721	0.000108109	6.1e-05	1810011H11Rik
13488	3.86	13.966	1.85649	3.74e-201	1.95e-203	Drd1
12534	0.083	0.303	1.85877	0.000113691	6.45e-05	Cdk1
140741	2.056	7.45	1.86299	1.26e-29	7.71e-31	Gpr6
16867	0.09	0.33	1.88878	0.0001815	0.000107953	Lhcgr
627191	6.946	26.536	1.94045	1.33e-280	5.12e-283	Syndig1l
19049	60.56	230.486	1.95828	0	0	Ppp1r1b
112418	0.423	1.643	1.97124	6.26e-10	1.47e-10	1700102P08Rik
14174	0.196	0.77	1.97124	7.6e-05	4.15e-05	Fgf3
269582	0.2	0.776	1.99509	1.2e-19	1.22e-20	Clspn
15930	0.49	2.026	2.01705	2.89e-14	4.28e-15	Ido1
110312	0.846	3.433	2.02634	3.57e-10	8.12e-11	Pmch
54672	0.06	0.253	2.03014	0.000720265	0.000497076	Adgrg3
270624	0.046	0.186	2.05871	7.65e-05	4.17e-05	Spin4
23984	9.813	40.88	2.05903	0	0	Pde10a
219132	0.063	0.26	2.07078	0.000187215	0.000111655	Phf11d
13924	0.196	0.793	2.12325	4.52e-23	3.81e-24	Ptprv
16819	0.976	4.296	2.13563	1.76e-15	2.36e-16	Lcn2
BGI_novel_G000374	0.123	0.54	2.14117	3.09e-05	1.54e-05	BGI_novel_G000374
71907	0.983	4.29	2.14774	6.13e-38	2.71e-39	Serpina9
211623	0.536	2.416	2.1842	6.82e-05	3.68e-05	Plac9a
75033	0.12	0.526	2.19364	3.61e-09	9.33e-10	Mei4
100039192	2.023	9.073	2.33515	1.57e-63	3.43e-65	Tmem254c
64378	14.03	70.896	2.34491	0	0	Gpr88
15171	0.286	1.456	2.34976	0.000170404	0.000100688	Hcrt
12350	0.166	0.873	2.4042	4.49e-08	1.34e-08	Car3
63859	0.06	0.323	2.47374	6.51e-08	2e-08	Impg1
11540	4.39	29.346	2.74794	0	0	Adora2a
13489	2.5	16.91	2.7718	6.98e-161	4.6e-163	Drd2
330660	0.04	0.276	2.7786	1.76e-07	5.76e-08	Btbd16
12772	0.04	0.276	2.81255	1.04e-07	3.3e-08	Ccr2
72058	0.076	0.38	2.87813	6.95e-06	3.03e-06	Igsf5
666329	0.093	0.686	2.89536	8.35e-09	2.26e-09	Gm3317
14345	0.033	0.236	2.89724	3.88e-07	1.35e-07	Fut4
21418	0.02	0.163	2.90984	7.26e-05	3.95e-05	Tfap2a
628705	0.053	0.406	2.91894	2.47e-05	1.2e-05	Phf11c
66696	0.016	0.14	2.97124	0.000766085	0.000532693	Snx31
269016	0.29	2.326	3.01564	4.44e-82	7.14e-84	Sh3rf2
252974	0.02	0.173	3.14117	0.000263187	0.000162416	Tspear
56334	0.216	1.99	3.18956	6.09e-30	3.64e-31	Tmed2
278795	3.32	31.123	3.23737	0	0	Lrrc10b
21857	0.17	1.69	3.43068	3.7e-11	7.51e-12	Timp1
12504	0.303	3.686	3.60351	1.16e-95	1.46e-97	Cd4
107587	0.013	0.186	3.67168	0.00089542	0.000632652	Osr2
100504323	0.016	0.223	3.7786	0.000511464	0.000340345	Gm20172
20753	0.036	0.5	3.7786	0.000511464	0.000340345	Sprr1a
75507	0.02	0.253	3.7786	0.000511464	0.000340345	Pou5f2
242602	0.013	0.183	3.87813	0.00029343	0.00018342	Lexm
70897	0.013	0.21	3.87813	0.00029343	0.00018342	Fam71d
17286	0.01	0.173	4.05871	9.6e-05	5.36e-05	Meox2
210145	0.013	0.226	4.05871	9.6e-05	5.36e-05	Irgc1
BGI_novel_G000315	0.03	0.5	4.05871	9.6e-05	5.36e-05	BGI_novel_G000315
111241	0	0.176	4.47967	0.000974121	0.000696028	Hmga1-rs1
217341	0	0.15	4.55621	0.000689821	0.000473843	Qrich2
382551	0	0.48	4.55621	0.000689821	0.000473843	Cd300lh
57442	0	0.27	4.55621	0.000689821	0.000473843	Kcne3
BGI_novel_G000136	0	1.603	4.55621	0.000689821	0.000473843	BGI_novel_G000136
BGI_novel_G000271	0	0.1	4.71648	0.000316039	0.000199249	BGI_novel_G000271
319161	0.113	3.166	4.80151	1.06e-06	3.99e-07	Hist1h4n
BGI_novel_G000311	0	1.183	4.87813	0.000132035	7.6e-05	BGI_novel_G000311
320139	0.02	0.66	4.97124	1.19e-22	1.04e-23	Ptpn7
625424	0	0.19	5.14117	2.61e-05	1.27e-05	Gm6583
244859	0.03	1.113	5.18847	2.27e-43	8.42e-45	Ankk1
BGI_novel_G000294	0	0.603	7.55786	1.95e-21	1.78e-22	BGI_novel_G000294
545490	0.083	2.776	7.96324	1.08e-221	5.12e-224	6230416C02Rik
BGI_novel_G000313	0	7.463	8.38783	1.57e-34	7.58e-36	BGI_novel_G000313
