# Supplementary material for: Menin Reduces Parvalbumin Expression and is Required for the Anti‐Depressant Function of Ketamine
Source: Adv Sci (Weinh). 2023 Dec 3;11(5):2305659. doi: 10.1002/advs.202305659 (PMC10837338; doi:10.1002/advs.202305659)
Supplement: Supplementary file 3 — Supplemental Dataset 2 [file ADVS-11-2305659-s002.xlsx]

## Sheet: Sheet1
Gene ID	Gene Symbol	log2(KO/Control)	Pvalue	Qvalue
11363	Acadl	-1.16068	2.86656e-41	3.3301e-41
11418	Asic2	1.25127	1.5691e-93	3.50494e-93
11421	Ace	1.01825	4.41385e-10	2.3774e-10
11423	Ache	1.51824	1.02551e-34	1.05005e-34
11434	Acr	1.29694	1.69144e-11	9.61224e-12
11438	Chrna4	1.54769	1.57058e-46	1.99564e-46
11459	Acta1	2.34462	1.05825e-18	7.54618e-19
11461	Actb	-1.12006	0	0
11474	Actn3	2.61651	8.44865e-18	5.86917e-18
11489	Adam12	1.25919	7.78724e-20	5.7206e-20
11501	Adam8	-1.44932	1.1289e-18	8.04062e-19
11514	Adcy8	2.63202	2.28894e-36	2.42728e-36
11539	Adora1	1.50743	1.78082e-185	7.68706e-185
11548	Adra1b	4.17172	4.7278e-29	4.31473e-29
11549	Adra1a	1.07682	4.02006e-11	2.25434e-11
11550	Adra1d	5.22701	6.86601e-06	3.05651e-06
11595	Acan	2.62294	8.95858e-09	4.57061e-09
11606	Agt	3.89833	9.75685e-98	2.26324e-97
11629	Aif1	1.20316	8.09844e-16	5.30001e-16
11637	Ak2	-2.17116	0	0
11656	Alas2	-3.32977	0	0
11668	Aldh1a1	2.08342	3.31823e-06	1.50151e-06
11670	Aldh3a1	3.88597	0.000178012	7.28804e-05
11692	Gfer	-1.12628	8.30004e-75	1.53063e-74
11722	Amy1	5.49004	7.63589e-07	3.57269e-07
11733	Ank1	1.18354	1.17433e-67	1.98131e-67
11744	Anxa11	1.09763	6.53006e-07	3.06635e-07
11768	Ap1m2	5.149	1.23569e-05	5.42251e-06
11789	Apc	1.593	0	0
11790	Speg	1.27221	6.19541e-124	1.81955e-123
11799	Birc5	-1.06498	4.24543e-65	6.91748e-65
11811	Apobec2	1.75669	0.00193631	0.000733621
11812	Apoc1	2.21612	2.11618e-09	1.10737e-09
11816	Apoe	1.06426	0	0
11829	Aqp4	2.77622	5.37864e-174	2.18517e-173
11846	Arg1	3.67952	0.000616004	0.000242464
11854	Rhod	-1.39532	6.50573e-06	2.89945e-06
11857	Arhgdib	1.31034	3.64548e-50	4.91968e-50
11858	Rnd2	-1.02545	0	0
11861	Arl4a	1.15606	1.74014e-61	2.71551e-61
11875	Art5	-1.98245	2.68208e-09	1.39769e-09
11891	Rab27a	1.11211	4.8895e-10	2.62897e-10
11898	Ass1	1.0383	2.82711e-16	1.87775e-16
11922	Neurod6	-1.17896	0	0
11923	Neurod4	-1.98835	1.1149e-24	9.21815e-25
11924	Neurog2	-3.67168	0	0
11936	Fxyd2	1.02639	1.05128e-08	5.34574e-09
11944	Atp4a	1.55133	7.50208e-10	4.00403e-10
11974	Atp6v0e	-1.12948	2.37058e-115	6.4821e-115
11989	Slc7a3	1.66458	1.6057e-07	7.75252e-08
11994	Pcdh15	1.32303	8.46828e-19	6.05168e-19
11998	Avp	4.20147	1.01461e-25	8.61176e-26
12023	Barx2	3.93328	6.31507e-08	3.10287e-08
12032	Bcan	1.4684	0	0
12038	Bche	1.50746	9.11343e-07	4.24823e-07
12045	Bcl2a1b	1.77565	8.75961e-12	5.02399e-12
12047	Bcl2a1d	3.845	1.90939e-07	9.1887e-08
12123	Hrk	1.68141	3.67523e-158	1.35903e-157
12124	Bik	-2.43596	0.00167425	0.000636982
12140	Fabp7	1.14166	0	0
12227	Btg2	-1.28274	1.17563e-186	5.11598e-186
12229	Btk	1.21515	7.43451e-07	3.48037e-07
12235	Bub1	-1.15448	1.65414e-53	2.34076e-53
12236	Bub1b	-1.38245	1.21733e-236	6.84977e-236
12258	Serping1	-1.44436	4.31688e-40	4.89413e-40
12261	C1qbp	-4.16487	0	0
12263	C2	1.3661	0.00213973	0.000807051
12268	C4b	2.36761	2.94273e-09	1.53129e-09
12273	C5ar1	-2.82828	4.60844e-07	2.1781e-07
12282	Hyou1	-1.13747	7.6937e-250	4.56933e-249
12290	Cacna1e	1.21305	1.03265e-87	2.18363e-87
12294	Cacna2d3	1.40201	8.60799e-75	1.58674e-74
12299	Cacng1	2.24587	6.957e-11	3.86535e-11
12304	Pdia4	-1.17703	9.93261e-224	5.32315e-223
12305	Ddr1	-1.88408	0	0
12307	Calb1	1.34275	3.35214e-79	6.50682e-79
12311	Calcr	2.78643	8.87415e-06	3.92639e-06
12319	Car8	2.38406	1.01355e-112	2.72619e-112
12322	Camk2a	2.90179	0	0
12323	Camk2b	1.53825	0	0
12326	Camk4	2.04146	2.35652e-193	1.07923e-192
12335	Capn3	1.26148	2.6419e-06	1.20234e-06
12340	Capza1	-1.69286	0	0
12349	Car2	1.21125	3.6319e-61	5.64706e-61
12351	Car4	1.65151	1.5162e-05	6.6081e-06
12362	Casp1	1.97908	4.08243e-08	2.02212e-08
12390	Cav2	1.42821	4.92753e-22	3.8294e-22
12393	Runx2	1.51251	2.49814e-05	1.07542e-05
12394	Runx1	1.10766	3.95939e-07	1.87756e-07
12396	Cbfa2t2	-1.09351	2.59329e-208	1.28229e-207
12406	Serpinh1	-1.27297	0	0
12424	Cck	1.55162	6.60232e-78	1.26325e-77
12426	Cckbr	5.06654	2.01619e-09	1.05595e-09
12428	Ccna2	-1.04353	1.52272e-170	6.08242e-170
12442	Ccnb2	-1.44281	1.31554e-123	3.85046e-123
12448	Ccne2	-1.24679	5.25627e-15	3.36085e-15
12449	Ccnf	-1.41911	1.01477e-73	1.84513e-73
12452	Ccng2	-1.1157	2.16563e-306	1.5961e-305
12475	Cd14	1.85355	2.07855e-22	1.63012e-22
12476	Cd151	-1.55287	7.13591e-152	2.54424e-151
12489	Cd33	1.3195	1.32808e-10	7.29744e-11
12503	Cd247	-2.42984	1.50218e-20	1.12278e-20
12508	Cd53	1.06096	2.10958e-13	1.28205e-13
12522	Cd83	1.45157	2.1529e-16	1.43417e-16
12523	Cd84	1.27805	7.94449e-12	4.56505e-12
12530	Cdc25a	-1.22849	4.72434e-146	1.61452e-145
12531	Cdc25b	-1.27196	6.82912e-174	2.77182e-173
12534	Cdk1	-1.23582	2.16166e-139	7.05515e-139
12544	Cdc45	-1.43405	4.06274e-17	2.76668e-17
12549	Arhgap31	1.03117	4.92977e-29	4.49617e-29
12554	Cdh13	1.00886	3.78098e-82	7.57622e-82
12555	Cdh15	2.01861	2.3737e-05	1.02318e-05
12565	Cdh9	2.04321	2.0371e-06	9.3314e-07
12567	Cdk4	-1.15105	0	0
12570	Cdk5r2	1.56105	0	0
12576	Cdkn1b	-1.09042	0	0
12583	Cdo1	1.06918	5.89633e-117	1.63315e-116
12585	Cdr2	-1.24807	1.36999e-66	2.27997e-66
12611	Cebpg	-1.23161	6.11869e-147	2.10446e-146
12614	Celsr1	-1.89226	0	0
12615	Cenpa	-1.3655	3.19196e-196	1.47764e-195
12642	Ch25h	3.43851	0.00214584	0.000808856
12649	Chek1	-1.11882	2.75476e-24	2.25373e-24
12663	Chml	4.92932	1.77068e-43	2.13641e-43
12671	Chrm3	1.28025	5.77637e-13	3.45844e-13
12683	Cidea	1.45713	0.000555775	0.000219564
12716	Ckmt1	1.79823	1.88131e-112	5.04439e-112
12739	Cldn3	-1.73948	4.82369e-63	7.66999e-63
12741	Cldn5	7.89687	3.72766e-27	3.27762e-27
12763	Cmah	-1.28239	3.1949e-08	1.59004e-08
12767	Cxcr4	-1.11026	3.98546e-40	4.52318e-40
12778	Ackr3	-1.65936	1.60371e-118	4.50011e-118
12799	Cnp	1.3133	2.85642e-159	1.06452e-158
12805	Cntn1	2.67146	0	0
12808	Cobl	1.97374	1.80259e-84	3.69674e-84
12816	Col12a1	-1.28924	9.08322e-45	1.12024e-44
12818	Col14a1	-1.79031	2.23675e-08	1.12088e-08
12823	Col19a1	2.38406	3.22944e-20	2.39457e-20
12824	Col2a1	-1.92435	4.62891e-210	2.30748e-209
12825	Col3a1	1.49365	4.40793e-21	3.33304e-21
12833	Col6a1	1.99468	2.95544e-11	1.66628e-11
12834	Col6a2	1.26112	3.05338e-07	1.45598e-07
12837	Col8a1	3.149	3.65105e-06	1.64881e-06
12842	Col1a1	1.74204	4.72825e-21	3.57272e-21
12843	Col1a2	1.01194	2.36311e-18	1.66759e-18
12854	Cort	5.19184	6.63774e-19	4.75702e-19
12862	Cox6a2	5.73397	7.16046e-08	3.51099e-08
12870	Cp	2.3661	2.55572e-10	1.3888e-10
12877	Cpeb1	1.66497	1.592e-07	7.68807e-08
12891	Cpne6	4.09747	1.98287e-71	3.5028e-71
12902	Cr2	3.39412	1.9163e-07	9.21883e-08
12903	Crabp1	2.10324	8.60262e-119	2.41871e-118
12919	Crhbp	3.149	5.82118e-11	3.24608e-11
12921	Crhr1	1.17702	4.77721e-09	2.46283e-09
12927	Bcar1	-1.14336	0	0
12950	Hapln1	1.88597	2.66954e-07	1.27571e-07
12955	Cryab	1.15717	3.8853e-16	2.57142e-16
12984	Csf2rb2	1.08203	0.000587824	0.000231713
12986	Csf3r	1.30741	1.96797e-14	1.23599e-14
13036	Ctsh	1.327	6.90836e-18	4.81068e-18
13116	Cyp46a1	1.05503	8.18591e-27	7.13464e-27
13132	Dab2	1.24964	4.21877e-30	3.93916e-30
13172	Dbx1	-2.19085	0.00176025	0.000668869
13176	Dcc	-1.00057	4.57574e-154	1.65766e-153
13190	Dct	-1.88394	3.21519e-26	2.76347e-26
13197	Gadd45a	-1.01536	1.56901e-11	8.92837e-12
13199	Ddn	5.15815	0	0
13371	Dio2	2.38375	2.1215e-240	1.21449e-239
13388	Dll1	-1.04147	1.04914e-111	2.79036e-111
13389	Dll3	-1.18618	8.6504e-97	1.99148e-96
13392	Dlx2	-1.24001	0	0
13394	Dlx4	4.43851	2.459e-06	1.12112e-06
13395	Dlx5	-1.40926	1.87431e-251	1.11937e-250
13411	Dnah11	1.81212	1.01256e-09	5.36812e-10
13426	Dync1i1	1.40768	1.62057e-206	7.95802e-206
13429	Dnm1	1.24648	7.20168e-307	5.35382e-306
13445	Cdk2ap1	-1.08766	0	0
13446	Doc2a	2.1193	1.72938e-87	3.65334e-87
13447	Doc2b	2.86575	2.30708e-214	1.1817e-213
13491	Drd4	-1.84689	5.66968e-09	2.91766e-09
13506	Dsc2	4.67952	2.22866e-07	1.06951e-07
13507	Dsc3	2.48158	4.29106e-06	1.93071e-06
13511	Dsg2	-2.07537	1.64136e-07	7.91934e-08
13527	Dtna	1.19946	1.12679e-131	3.49382e-131
13537	Dusp2	1.18553	7.73884e-09	3.95774e-09
13543	Dvl2	-1.56626	1.4832e-274	9.65221e-274
13591	Ebf1	-1.35868	6.24574e-91	1.36036e-90
13599	Ecel1	1.03583	8.4546e-15	5.37457e-15
13602	Sparcl1	1.70446	0	0
13605	Ect2	-1.09741	8.92384e-71	1.56352e-70
13614	Edn1	3.56404	4.26557e-06	1.91965e-06
13618	Ednrb	1.03345	9.45166e-175	3.85453e-174
13628	Eef1a2	1.9316	0	0
13637	Efna2	-1.09434	5.56259e-142	1.83933e-141
13639	Efna4	-1.61482	3.35693e-78	6.45757e-78
13641	Efnb1	-1.77191	0	0
13642	Efnb2	-1.36243	0	0
13656	Egr4	3.04947	1.27205e-08	6.44919e-09
13660	Ehd1	9.77768	1.64988e-76	3.1219e-76
13731	Emp2	1.98292	0	0
13796	Emx1	-1.72624	0	0
13809	Enpep	1.92661	0.00046304	0.000184015
13813	Eomes	-2.54451	0	0
13819	Epas1	1.51965	5.31941e-54	7.60027e-54
13821	Epb41l1	1.00256	0	0
13828	Epb42	-2.72136	0.00259589	0.000972845
13829	Dmtn	2.30694	0	0
13837	Epha3	-1.59257	3.35988e-151	1.19198e-150
13838	Epha4	-1.13379	0	0
13844	Ephb2	-1.09891	0	0
13846	Ephb4	-1.41737	1.73931e-58	2.61787e-58
13848	Ephb6	-1.0639	1.94683e-170	7.76928e-170
13849	Ephx1	1.04947	5.93499e-10	3.18152e-10
13850	Ephx2	1.06397	0.000299963	0.000120799
13853	Epm2a	2.05881	8.16355e-22	6.29398e-22
13860	Eps8	1.32202	1.48088e-39	1.66392e-39
13861	Epx	3.78643	3.83759e-07	1.82041e-07
13871	Ercc2	-1.28405	4.91602e-199	2.32347e-198
13982	Esr1	3.56404	4.26557e-06	1.91965e-06
14027	Evpl	2.02537	1.14409e-11	6.53729e-12
14062	F2r	-1.21671	1.34124e-179	5.61415e-179
14073	Faah	1.22194	6.94468e-38	7.58803e-38
14077	Fabp3	2.55736	5.81594e-197	2.70403e-196
14081	Acsl1	1.67287	5.65608e-68	9.59575e-68
14085	Fah	1.03738	1.79132e-09	9.40363e-10
14106	Foxh1	-2.45547	0.000225514	9.15666e-05
14114	Fbln1	-1.03392	1.39152e-111	3.69639e-111
14130	Fcgr2b	3.27596	2.88152e-35	2.99196e-35
14156	Fen1	-1.19053	4.45372e-115	1.21627e-114
14164	Fgf1	3.59379	3.50022e-30	3.27252e-30
14165	Fgf10	1.79724	1.42694e-07	6.9089e-08
14167	Fgf12	1.19023	1.66996e-74	3.06641e-74
14170	Fgf15	-1.76815	5.83056e-27	5.10046e-27
14171	Fgf17	-2.67001	6.46779e-12	3.72651e-12
14174	Fgf3	-1.32143	2.60451e-15	1.68038e-15
14180	Fgf9	1.35348	1.21971e-05	5.3546e-06
14182	Fgfr1	-1.08183	0	0
14198	Fhit	1.01303	0.000118487	4.90306e-05
14204	Il4i1	5.87196	1.60221e-08	8.08286e-09
14219	Ctgf	-1.27549	1.07767e-16	7.24433e-17
14226	Fkbp1b	1.30275	1.70495e-48	2.23468e-48
14245	Lpin1	-1.1131	4.67262e-80	9.16136e-80
14254	Flt1	1.23542	3.16722e-08	1.57682e-08
14261	Fmo1	1.35914	1.33227e-46	1.69535e-46
14282	Fosb	1.43693	9.18975e-210	4.56509e-209
14284	Fosl2	1.44066	7.87557e-68	1.33348e-67
14319	Fth1	1.50926	0	0
14362	Fzd1	-1.53172	1.30401e-223	6.97109e-223
14370	Fzd8	-1.53736	4.60628e-107	1.17828e-106
14394	Gabra1	1.41063	1.12261e-14	7.10791e-15
14395	Gabra2	1.25497	4.0476e-94	9.08387e-94
14396	Gabra3	1.88669	8.0098e-98	1.85899e-97
14400	Gabrb1	1.26921	1.31025e-29	1.211e-29
14401	Gabrb2	1.1697	4.30609e-50	5.80023e-50
14403	Gabrd	3.2521	1.12675e-06	5.23468e-07
14405	Gabrg1	1.86491	6.4585e-26	5.5069e-26
14407	Gabrg3	1.70155	1.50395e-26	1.30101e-26
14409	Gabrr2	-1.95952	0.000995425	0.000386128
14412	Slc6a13	2.71605	0.000211371	8.60525e-05
14427	Galr1	-1.85381	5.93823e-07	2.79243e-07
14430	Galt	1.00605	8.10695e-26	6.90147e-26
14432	Gap43	1.47918	0	0
14447	Gapdhs	2.02971	0.000173261	7.09966e-05
14451	Gas1	-1.25308	1.89161e-250	1.12656e-249
14456	Gas6	1.07862	7.4992e-75	1.38473e-74
14457	Gas7	2.38858	0	0
14472	Gbx2	2.23781	1.27884e-09	6.74643e-10
14526	Gcg	-2.68834	6.39771e-18	4.45815e-18
14537	Gcnt1	1.8485	1.68974e-10	9.24318e-11
14544	Gda	4.72444	9.80468e-274	6.36124e-273
14563	Gdf5	1.55458	8.70115e-13	5.18347e-13
14570	Arhgdig	3.07566	0	0
14571	Gpd2	1.37661	3.91134e-205	1.90109e-204
14580	Gfap	2.56534	0	0
14600	Ghr	1.22009	8.7228e-07	4.07012e-07
14613	Gja5	-2.60588	0.000535504	0.000211693
14615	Gjc1	-1.07444	4.25587e-72	7.58695e-72
14618	Gjb1	2.22701	5.16896e-06	2.31525e-06
14633	Gli2	-1.35972	5.08845e-96	1.16394e-95
14652	Glp1r	4.06654	5.18358e-05	2.19072e-05
14661	Glud1	1.01982	0	0
14664	Slc6a9	1.13681	7.09051e-54	1.00971e-53
14680	Gnal	2.47743	0	0
14701	Gng12	1.90627	0	0
14706	Gng4	2.50585	0	0
14708	Gng7	2.12935	0	0
14725	Lrp2	-1.09247	7.33891e-07	3.4375e-07
14728	Lilrb4a	2.85355	6.70662e-05	2.8144e-05
14735	Gpc4	-1.10301	2.17884e-41	2.53737e-41
14756	Gpld1	1.40366	1.84346e-18	1.30451e-18
14763	Gpr37	1.37996	5.28793e-12	3.05989e-12
14768	Lancl1	-1.4849	1.49041e-228	8.17161e-228
14783	Grb10	-1.33965	0	0
14793	Cdca3	-1.17499	6.17126e-141	2.03431e-140
14803	Grid1	1.15783	1.81924e-53	2.57269e-53
14804	Grid2	1.7116	6.73144e-20	4.95435e-20
14805	Grik1	1.27597	1.28145e-26	1.11123e-26
14810	Grin1	1.12238	5.80982e-121	1.66519e-120
14814	Grin2d	1.47801	5.79241e-107	1.47904e-106
14815	Nr3c1	1.03706	1.58254e-27	1.40272e-27
14816	Grm1	1.47807	5.01189e-25	4.17858e-25
14841	Gsg2	-1.42557	7.23414e-23	5.73223e-23
14842	Gsx1	-1.27618	6.48728e-14	4.00908e-14
14843	Gsx2	-1.10951	8.76338e-16	5.7273e-16
14860	Gsta4	1.14509	1.40647e-18	9.99596e-19
14862	Gstm1	2.00126	0	0
14863	Gstm2	1.34062	0.00184621	0.000700477
14867	Gstm6	-1.81888	6.73409e-16	4.41521e-16
14870	Gstp1	2.33682	7.76709e-164	2.97222e-163
14872	Gstt2	2.26448	3.09067e-06	1.40106e-06
14885	Gtf2h4	-4.99929	8.50742e-285	5.82868e-284
14934	Gypa	-4.00277	3.8363e-35	3.97081e-35
14957	Hist1h1d	-2.49223	5.0659e-10	2.72245e-10
14958	H1f0	-1.09166	0	0
14963	H2-Bl	6.86172	4.57805e-15	2.93157e-15
14972	H2-K1	1.36372	2.86733e-06	1.3023e-06
14999	H2-DMb1	1.93328	0.000169706	6.95732e-05
15007	H2-Q10	3.78643	0.000330843	0.000132873
15013	H2-Q2	4.81197	1.29169e-14	8.15554e-15
15039	H2-T22	-1.1471	2.10049e-18	1.48349e-18
15040	H2-T23	-1.42138	1.0953e-26	9.51149e-27
15042	H2-T24	-1.914	2.39996e-09	1.25326e-09
15077	Hist2h3c1	-7.13112	2.38468e-17	1.63539e-17
15114	Hap1	1.17599	0	0
15117	Has2	1.06654	6.55848e-05	2.75412e-05
15122	Hba-a1	-3.28103	0	0
15126	Hba-x	-6.06531	4.35524e-33	4.33908e-33
15129	Hbb-b1	7.1369	0	0
15130	Hbb-b2	11.2914	0	0
15135	Hbb-y	-4.1364	3.94677e-24	3.21604e-24
15163	Hcls1	1.10382	3.94381e-23	3.14891e-23
15166	Hcn2	1.69335	1.5178e-151	5.38914e-151
15170	Ptpn6	1.00333	1.84834e-19	1.34558e-19
15199	Hebp1	2.11935	6.12608e-72	1.08893e-71
15203	Heph	1.00417	9.07124e-06	4.0111e-06
15228	Foxg1	-1.17144	0	0
15242	Hhex	1.15192	2.8854e-07	1.37711e-07
15257	Hipk1	-1.04356	1.28583e-157	4.73714e-157
15270	H2afx	-1.29292	0	0
15331	Hmgn2	-1.31657	0	0
15360	Hmgcs2	1.87474	7.00464e-63	1.11049e-62
15361	Hmga1	-1.85673	0	0
15371	Hmx1	-3.19085	0.00012769	5.27116e-05
15466	Hrh2	2.47384	5.77937e-10	3.10003e-10
15476	Hs3st1	-1.96573	1.30068e-165	5.04035e-165
15494	Hsd3b3	2.43851	0.000251548	0.000101809
15512	Hspa2	1.16868	5.89655e-21	4.44923e-21
15550	Htr1a	1.32222	1.85115e-09	9.71055e-10
15551	Htr1b	2.51513	1.88761e-05	8.17605e-06
15552	Htr1d	2.56404	1.09207e-05	4.80756e-06
15558	Htr2a	1.78643	0.000705606	0.000276714
15560	Htr2c	2.41765	3.23515e-15	2.08223e-15
15563	Htr5a	2.60711	2.34598e-11	1.3265e-11
15566	Htr7	1.79688	1.86744e-20	1.39238e-20
15586	Hyal1	-1.6152	2.60728e-56	3.81955e-56
15587	Hyal2	-1.60818	2.76411e-198	1.29639e-197
15898	Icam5	1.80566	5.10696e-60	7.85781e-60
15902	Id2	-1.4368	0	0
15931	Ids	1.12547	0	0
15939	Ier5	-1.48107	0	0
15950	Ifi203	-2.04814	2.03867e-14	1.27908e-14
15983	Ifrd2	-1.15957	1.40717e-25	1.19059e-25
16000	Igf1	2.41552	1.72109e-34	1.75639e-34
16149	Cd74	1.62294	2.20385e-07	1.05796e-07
16158	Il11ra2	-2.81527	0.00196872	0.000745437
16168	Il15	4.149	2.80569e-05	1.2043e-05
16173	Il18	1.26746	1.2546e-24	1.03572e-24
16205	Gimap1	1.49845	0.000214531	8.7273e-05
16324	Inhbb	-1.49362	7.28142e-220	3.83983e-219
16370	Irs4	2.82708	7.50249e-30	6.96274e-30
16372	Irx2	1.3661	0.00213973	0.000807051
16391	Irf9	-1.18849	4.65823e-08	2.302e-08
16411	Itgax	1.32866	4.62325e-06	2.07647e-06
16416	Itgb3	1.02011	1.57262e-05	6.84704e-06
16426	Itih3	2.44397	4.49954e-37	4.83617e-37
16439	Itpr2	1.94849	4.63996e-56	6.78339e-56
16440	Itpr3	1.67423	9.75594e-13	5.80054e-13
16475	Ajuba	-1.46696	1.49885e-58	2.25912e-58
16490	Kcna2	1.7294	6.33061e-76	1.18791e-75
16493	Kcna5	1.07594	0.000129971	5.36478e-05
16494	Kcna6	1.00293	1.27043e-44	1.56368e-44
16497	Kcnab1	2.29359	1.01749e-25	8.63449e-26
16500	Kcnb1	1.03777	2.08648e-71	3.6843e-71
16508	Kcnd2	1.17172	4.71851e-71	8.2807e-71
16509	Kcne1	-2.95952	2.90604e-05	1.2465e-05
16512	Kcnh3	1.41307	3.6293e-91	7.92497e-91
16514	Kcnj11	-1.54053	5.51744e-149	1.92551e-148
16515	Kcnj12	1.43851	2.80421e-07	1.33896e-07
16517	Kcnj16	2.66358	1.63133e-21	1.24628e-21
16520	Kcnj4	3.02577	5.94079e-28	5.30527e-28
16521	Kcnj5	1.66189	2.00729e-06	9.1978e-07
16522	Kcnj6	1.48604	3.75201e-05	1.59943e-05
16527	Kcnk3	1.62889	1.73892e-37	1.88462e-37
16528	Kcnk4	3.59104	1.19355e-08	6.05766e-09
16529	Kcnk5	-2.19085	1.06889e-17	7.39662e-18
16531	Kcnma1	2.11905	7.77397e-146	2.65247e-145
16538	Kcns1	2.58913	3.46579e-18	2.4353e-18
16548	Khk	1.0115	9.63223e-12	5.5193e-12
16549	Khsrp	-1.50827	0	0
16559	Kif17	2.54096	5.75817e-19	4.13288e-19
16560	Kif1a	1.46672	0	0
16562	Kif1c	-2.55897	9.60949e-277	6.3111e-276
16580	Kifc5b	-1.10837	2.04347e-41	2.38102e-41
16581	Kifc2	1.96966	0	0
16582	Kifc3	1.10206	1.12788e-105	2.8527e-105
16601	Klf9	2.11373	6.43144e-47	8.23312e-47
16647	Kpna2	-1.52735	0	0
16650	Kpna6	-1.61449	1.66873e-236	9.35289e-236
16651	Sspn	1.5585	7.3904e-21	5.56073e-21
16667	Krt17	4.30101	0.00161984	0.000617104
16669	Krt19	4.43851	0.000863689	0.000336521
16691	Krt8	2.64204	0.000373466	0.000149486
16716	Ky	1.13341	0.000158129	6.49452e-05
16774	Lama3	2.01861	2.3737e-05	1.02318e-05
16782	Lamc2	1.73397	1.45386e-15	9.44976e-16
16800	Arhgef2	-1.06506	0	0
16816	Lcat	1.07023	1.40782e-07	6.81789e-08
16822	Lcp2	1.24783	5.80263e-15	3.70522e-15
16826	Ldb2	1.29084	3.48015e-76	6.55042e-76
16834	Cog1	-1.01872	1.11031e-142	3.68843e-142
16854	Lgals3	2.19268	3.00094e-27	2.64352e-27
16859	Lgals9	1.56404	4.73874e-25	3.95393e-25
16870	Lhx2	-1.31762	0	0
16891	Lipg	-1.32543	1.075e-30	1.01504e-30
16897	Llgl1	-1.04286	0	0
16906	Lmnb1	-1.0278	0	0
16924	Lnx1	1.50971	5.75487e-23	4.57277e-23
16939	Lor	2.23624	3.08843e-72	5.51724e-72
16949	Loxl1	-1.65811	1.2897e-219	6.79284e-219
16956	Lpl	1.93254	1.49048e-74	2.7392e-74
16977	Lrrc23	2.91363	5.14719e-78	9.87479e-78
16985	Lsp1	1.30237	1.98699e-31	1.90515e-31
17035	Lxn	1.21545	7.9272e-103	1.95534e-102
17060	Blnk	1.63757	2.16556e-14	1.3569e-14
17067	Ly6c1	2.43851	2.25503e-07	1.08168e-07
17096	Lyn	1.04973	2.0975e-23	1.68195e-23
17112	Tm4sf1	1.27454	6.6767e-09	3.42559e-09
17116	Mab21l1	1.16495	9.20545e-06	4.06667e-06
17121	Mxd3	-1.56908	1.68894e-150	5.95726e-150
17130	Smad6	-1.32552	4.1656e-21	3.15202e-21
17136	Mag	1.37962	1.63483e-05	7.11137e-06
17150	Mfap2	-1.41276	0	0
17172	Ascl1	-1.53027	1.54424e-244	8.99665e-244
17174	Masp1	-1.29976	6.04715e-259	3.7151e-258
17179	Matk	1.31045	5.57405e-80	1.09187e-79
17183	Matn4	2.57601	4.23596e-53	5.95881e-53
17202	Mc4r	-1.07825	0.000112881	4.67467e-05
17207	Mcf2l	1.08227	0	0
17215	Mcm3	-1.02384	4.5556e-155	1.65738e-154
17216	Mcm2	-1.25235	0	0
17218	Mcm5	-1.08844	1.61331e-253	9.68904e-253
17221	Cd46	1.37447	3.18806e-06	1.44399e-06
17240	Mdfi	-1.10889	2.23443e-17	1.53357e-17
17242	Mdk	-1.59887	0	0
17260	Mef2c	1.83329	0	0
17279	Melk	-1.1629	2.07297e-66	3.44187e-66
17281	Fyco1	1.20343	1.9391e-62	3.05945e-62
17283	Men1	-1.09072	1.87923e-287	1.3021e-286
17289	Mertk	1.22056	7.73213e-16	5.06183e-16
17294	Mest	-1.23795	0	0
17305	Mfng	-1.6979	0	0
17306	Sypl2	-2.14969	3.41562e-26	2.9328e-26
17318	Mid1	-1.14606	5.10641e-133	1.59722e-132
17345	Mki67	-1.30632	0	0
17350	Mlh1	-1.26863	7.04838e-47	9.0148e-47
17357	Marcksl1	-1.73234	0	0
17380	Mme	1.28097	2.0772e-09	1.08737e-09
17436	Me1	1.73457	8.29413e-181	3.4991e-180
17534	Mrc2	-1.00893	1.52157e-33	1.53088e-33
17684	Cited2	-1.62843	0	0
17703	Msx3	2.00461	1.76873e-07	8.52139e-08
17748	Mt1	1.33947	5.39989e-171	2.16302e-170
17750	Mt2	1.55325	5.76882e-148	2.00182e-147
17754	Map1a	1.64472	0	0
17761	Map7	1.43851	2.02184e-12	1.18777e-12
17771	Mtl5	2.30101	9.65687e-08	4.70864e-08
17879	Myh1	2.82038	3.02046e-08	1.5055e-08
17884	Myh4	2.46451	3.2519e-05	1.39081e-05
17885	Myh8	2.76568	3.7176e-12	2.1629e-12
17896	Myl4	1.14054	2.50518e-05	1.07812e-05
17906	Myl2	4.22701	1.52178e-05	6.63037e-06
17918	Myo5a	1.07502	0	0
17919	Myo5b	3.30277	6.89587e-150	2.41839e-149
17920	Myo6	1.3426	2.24847e-232	1.24233e-231
17948	Naip2	1.34379	0.000131574	5.42992e-05
17952	Naip6	2.22009	1.02905e-07	5.01191e-08
17957	Napb	1.2962	1.21032e-193	5.55483e-193
17968	Ncam2	1.38065	9.04186e-26	7.68666e-26
17969	Ncf1	1.10166	1.2969e-26	1.1244e-26
17970	Ncf2	1.00583	7.98518e-16	5.22669e-16
17972	Ncf4	1.83469	1.3175e-08	6.67409e-09
17984	Ndn	1.11335	0	0
18011	Neurl1a	2.90251	0	0
18012	Neurod1	-1.45355	4.94994e-268	3.14946e-267
18013	Neurod2	-1.10874	0	0
18014	Neurog1	-5.44718	8.09589e-12	4.65017e-12
18039	Nefl	2.40063	0	0
18044	Nfya	-1.39218	0	0
18071	Nhlh1	-2.23711	1.59557e-161	6.00907e-161
18072	Nhlh2	-1.18275	1.66263e-47	2.14766e-47
18088	Nkx2-2	1.65464	3.58036e-20	2.65247e-20
18089	Nkx2-3	-1.7493	3.24799e-36	3.43071e-36
18101	Nmbr	3.3714	2.59161e-05	1.11386e-05
18104	Nqo1	1.57217	6.15594e-15	3.92848e-15
18109	Mycn	-1.27561	7.75883e-264	4.87151e-263
18113	Nnmt	3.53979	6.4627e-13	3.86449e-13
18133	Nov	2.68803	3.05169e-14	1.90433e-14
18140	Uhrf1	-1.03673	1.18936e-197	5.55386e-197
18142	Npas1	1.92771	2.50957e-168	9.85884e-168
18143	Npas2	3.14135	2.93376e-34	2.98255e-34
18155	Pnoc	1.51881	5.40976e-24	4.38978e-24
18162	Npr3	1.39831	9.07072e-09	4.62617e-09
18167	Npy2r	1.65151	1.5162e-05	6.6081e-06
18183	Nrg3	1.80624	1.12258e-61	1.75628e-61
18186	Nrp1	-1.45219	0	0
18198	Musk	4.30101	8.27126e-06	3.66532e-06
18205	Ntf3	1.04779	7.57632e-05	3.16602e-05
18211	Ntrk1	3.03797	1.17632e-05	5.16835e-06
18217	Ntsr2	2.02775	4.38304e-24	3.56746e-24
18227	Nr4a2	1.64546	1.67822e-68	2.86762e-68
18295	Ogn	-1.08232	0.0022294	0.000839096
18377	Omg	2.27742	4.89799e-24	3.98054e-24
18386	Oprd1	1.82038	2.11426e-05	9.1402e-06
18413	Osm	1.83323	7.922e-06	3.51346e-06
18414	Osmr	2.18071	0.000464959	0.000184743
18420	Otp	2.1741	1.08621e-11	6.21489e-12
18423	Otx1	-1.01698	7.05259e-44	8.5624e-44
18429	Oxt	2.88597	0.000931427	0.000361991
18430	Oxtr	2.91768	1.67657e-16	1.12017e-16
18442	P2ry2	2.23542	1.17606e-06	5.46023e-07
18484	Pam	-1.25107	0	0
18488	Cntn3	1.21891	3.82615e-07	1.81639e-07
18549	Pcsk2	1.13401	6.49583e-44	7.89541e-44
18557	Cdk18	1.93844	6.26415e-05	2.63391e-05
18559	Pctp	1.19631	4.66605e-06	2.09547e-06
18573	Pde1a	2.10869	1.05363e-62	1.66853e-62
18590	Pdgfa	1.15101	2.33053e-43	2.80243e-43
18595	Pdgfra	2.11714	0	0
18606	Enpp2	1.41614	9.6392e-47	1.23027e-46
18610	Pdyn	1.28247	6.61366e-08	3.2466e-08
18612	Etv4	1.06441	1.09219e-77	2.08694e-77
18636	Cfp	-1.27726	1.54102e-13	9.4093e-14
18667	Pgr	2.78643	3.55594e-22	2.77152e-22
18682	Phkg1	1.51675	4.30974e-06	1.93891e-06
18710	Pik3r3	-1.10158	0	0
18712	Pim1	-1.12028	9.15744e-54	1.30102e-53
18739	Pitpnm1	2.11818	0	0
18751	Prkcb	2.44845	0	0
18752	Prkcg	2.18306	3.89617e-59	5.92457e-59
18754	Prkce	1.24661	0	0
18755	Prkch	1.52824	6.53839e-16	4.28887e-16
18761	Prkcq	1.87563	1.28291e-41	1.50096e-41
18767	Pkia	1.21798	0	0
18768	Pkib	2.21174	9.45464e-13	5.62295e-13
18796	Plcb2	1.33107	6.52568e-13	3.90107e-13
18805	Pld1	1.57931	1.44635e-44	1.77715e-44
18806	Pld2	1.10832	1.26689e-25	1.07318e-25
18817	Plk1	-1.4133	2.28214e-178	9.49685e-178
18830	Pltp	1.02976	5.16207e-24	4.19118e-24
18969	Pola2	-1.05454	1.01388e-70	1.77567e-70
18971	Pold1	-1.15654	6.65984e-175	2.71857e-174
18974	Pole2	-1.25472	2.48114e-15	1.60102e-15
18984	Por	-1.20173	2.78465e-305	2.04529e-304
18991	Pou3f1	-1.12038	0	0
18992	Pou3f2	-1.40093	0	0
18993	Pou3f3	-1.06741	0	0
18994	Pou3f4	-1.02347	1.80422e-111	4.77783e-111
19017	Ppargc1a	1.41831	2.85864e-31	2.73233e-31
19039	Lgals3bp	1.0634	6.30927e-11	3.51185e-11
19044	Ppox	-1.27415	1.5893e-82	3.19505e-82
19059	Ppp3r2	3.88597	0.000178012	7.28804e-05
19069	Nup88	-1.5189	0	0
19092	Prkg2	1.71605	1.07456e-05	4.73243e-06
19106	Eif2ak2	1.29815	9.23755e-16	6.03351e-16
19142	Prss12	2.40694	3.79805e-46	4.79324e-46
19171	Psmb10	1.00475	7.98848e-44	9.68766e-44
19200	Pstpip1	1.82708	9.58932e-05	3.98467e-05
19201	Pstpip2	1.60913	1.20486e-11	6.87996e-12
19205	Ptbp1	-1.06122	0	0
19217	Ptger2	4.88597	7.39904e-05	3.09405e-05
19218	Ptger3	3.26448	1.56094e-08	7.87747e-09
19229	Ptk2b	2.92845	1.82921e-146	6.28131e-146
19244	Ptp4a2	-1.25154	0	0
19260	Ptpn22	2.97908	0.000514966	0.000203762
19263	Ptprb	1.74691	1.49401e-12	8.82161e-13
19267	Ptpre	1.24324	4.26321e-15	2.73365e-15
19279	Ptprr	1.25919	1.64953e-12	9.7225e-13
19281	Ptprt	1.51881	2.65683e-268	1.69548e-267
19288	Ptx3	-1.23152	4.3494e-59	6.60907e-59
19289	Igdcc3	-1.08545	9.56064e-44	1.15844e-43
19348	Kif20a	-1.3473	4.81777e-123	1.4034e-122
19354	Rac2	1.33092	6.60342e-33	6.54997e-33
19395	Rasgrp2	2.09492	2.05697e-153	7.4142e-153
19415	Rasal1	3.83032	9.41789e-110	2.46805e-109
19417	Rasgrf1	1.90379	1.45094e-23	1.16654e-23
19418	Rasgrf2	3.95126	2.41417e-118	6.76104e-118
19419	Rasgrp1	2.43666	1.48901e-53	2.10847e-53
19646	Rbbp4	-2.3322	0	0
19649	Robo3	-1.46672	6.57247e-07	3.08526e-07
19653	Rbm4	-1.05627	8.34811e-118	2.33032e-117
19664	Rbpj	-1.07643	2.93517e-212	1.49448e-211
19696	Rel	1.61135	0.000919878	0.000357665
19699	Reln	1.54031	0	0
19711	Resp18	2.14598	7.41265e-29	6.73771e-29
19713	Ret	1.33948	4.30037e-07	2.03632e-07
19739	Rgs9	1.84186	1.77395e-131	5.48459e-131
19746	Rhd	-5.82828	3.28152e-08	1.63183e-08
19762	Rit2	2.30343	8.38837e-76	1.56991e-75
19824	Trim10	-2.72874	1.21658e-16	8.15891e-17
19826	Rnps1	-1.77026	0	0
19879	Slc22a8	1.26329	1.12477e-09	5.9505e-10
19883	Rora	1.43095	3.98622e-17	2.71544e-17
19894	Rph3a	1.55531	0	0
19895	Rpia	-1.40209	4.87725e-85	1.00504e-84
19944	Rpl29	-1.04066	0	0
20021	Polr2c	-1.08016	1.63316e-191	7.38468e-191
20135	Rrm2	-1.217	0	0
20191	Ryr2	2.09206	3.10411e-44	3.78904e-44
20193	S100a1	1.55104	2.70445e-58	4.06195e-58
20196	S100a13	1.57027	5.69193e-19	4.08671e-19
20197	S100a3	4.97908	4.05563e-05	1.72474e-05
20200	S100a6	1.24811	2.49569e-14	1.5617e-14
20203	S100b	2.34365	1.00321e-14	6.36322e-15
20218	Khdrbs1	-2.53831	0	0
20229	Sat1	1.13686	4.11781e-66	6.80535e-66
20249	Scd1	2.49711	0	0
20254	Scg2	1.70548	2.25499e-66	3.74118e-66
20266	Scn1b	2.96415	8.41933e-112	2.24204e-111
20271	Scn5a	1.05604	9.83361e-08	4.79263e-08
20276	Scnn1a	1.1954	2.46492e-05	1.06154e-05
20284	Scrg1	2.28716	9.49758e-206	4.63202e-205
20289	Scx	1.09665	2.04142e-06	9.34819e-07
20305	Ccl6	1.15524	1.11628e-09	5.90705e-10
20310	Cxcl2	4.06654	5.18358e-05	2.19072e-05
20312	Cx3cl1	2.05179	6.35383e-109	1.65495e-108
20317	Serpinf1	2.00728	6.75918e-18	4.70774e-18
20347	Sema3b	1.20761	2.04382e-09	1.07029e-09
20350	Sema3f	-1.03612	1.36111e-88	2.89679e-88
20355	Sema4f	-1.00691	3.41591e-44	4.16727e-44
20363	Sepp1	1.53733	0	0
20377	Sfrp1	-1.18048	0	0
20418	Shc3	1.01534	5.28704e-23	4.20572e-23
20440	St6gal1	-1.2491	2.22329e-259	1.36982e-258
20464	Sim1	3.50264	7.7867e-06	3.45524e-06
20472	Six2	-2.28395	0.000211314	8.60525e-05
20473	Six3	-1.43913	6.10881e-223	3.26163e-222
20491	Sla	1.2055	2.27577e-138	7.39938e-138
20499	Slc12a7	-1.23507	1.06412e-117	2.96656e-117
20508	Slc18a3	4.33663	1.59288e-10	8.72116e-11
20511	Slc1a2	1.22401	3.83974e-249	2.26786e-248
20513	Slc1a6	1.90508	4.10543e-22	3.19572e-22
20514	Slc1a5	-3.14332	4.25525e-75	7.88456e-75
20519	Slc22a3	2.19058	6.61624e-12	3.81051e-12
20521	Slc22a12	3.09456	6.55875e-06	2.92186e-06
20533	Slc4a1	-3.00041	6.94315e-84	1.41374e-83
20556	Slfn2	2.36155	5.96971e-11	3.32717e-11
20604	Sst	1.95263	0	0
20605	Sstr1	1.87737	8.58337e-74	1.56335e-73
20606	Sstr2	-2.04418	0	0
20607	Sstr3	-1.17292	2.87002e-12	1.67776e-12
20608	Sstr4	2.22701	0.00126918	0.00048825
20614	Snap25	1.07234	1.15404e-163	4.41219e-163
20660	Sorl1	-1.08491	2.47258e-282	1.67527e-281
20664	Sox1	-1.13485	0	0
20665	Sox10	1.52568	1.07142e-99	2.54883e-99
20666	Sox11	-1.39875	0	0
20675	Sox3	-1.2189	4.07525e-117	1.13094e-116
20680	Sox7	1.12794	0.00121472	0.00046814
20692	Sparc	1.19432	0	0
20716	Serpina3n	4.22701	6.78276e-14	4.18987e-14
20720	Serpine2	1.89267	0	0
20723	Serpinb9	1.74461	0.000240797	9.7587e-05
20732	Spint1	-2.75789	1.03532e-07	5.04128e-08
20739	Spta1	-1.914	0.000569588	0.000224918
20741	Sptb	2.13128	0	0
20750	Spp1	2.58778	5.71809e-193	2.60758e-192
20776	Tmie	1.38347	6.54212e-10	3.49866e-10
20840	Stac	1.60711	9.49939e-15	6.03068e-15
20850	Stat5a	1.41574	1.05501e-05	4.6487e-06
20855	Stc1	-1.29922	1.30971e-14	8.26808e-15
20856	Stc2	-1.50495	2.2836e-16	1.51958e-16
20867	Stip1	-1.10702	0	0
20877	Aurkb	-1.19993	1.52818e-103	3.79568e-103
20878	Aurka	-1.31723	1.46939e-108	3.80643e-108
20893	Bhlhe40	1.42096	2.05787e-42	2.4349e-42
20907	Stx1a	1.0763	3.89464e-153	1.40261e-152
20927	Abcc8	-1.78193	4.81716e-111	1.27329e-110
20957	Sycp1	5.88597	1.36678e-08	6.92128e-09
20969	Sdc1	-1.60503	6.33558e-134	1.9948e-133
20975	Synj2	1.96931	1.76904e-15	1.14688e-15
20979	Syt1	1.06476	4.31491e-162	1.63366e-161
21333	Tac1	1.14654	2.91401e-08	1.45278e-08
21334	Tac2	-1.19085	1.94011e-20	1.44581e-20
21343	Taf6	-1.01197	1.49502e-128	4.5564e-128
21345	Tagln	1.10914	1.481e-06	6.83522e-07
21367	Cntn2	-1.50085	0	0
21401	Tcea3	2.73397	1.56158e-05	6.79964e-06
21407	Tcf15	-1.91622	6.94641e-11	3.85997e-11
21420	Tfap2c	-2.09956	5.35947e-171	2.14883e-170
21423	Tcf3	-1.20673	0	0
21427	Vps72	-1.04966	0	0
21463	Tcp11	1.19013	7.85971e-10	4.19124e-10
21645	Tcte1	2.58954	2.56628e-23	2.05516e-23
21665	Tdg	-1.0002	0	0
21673	Dntt	4.43851	0.000863689	0.000336521
21677	Tead2	-1.69371	0	0
21802	Tgfa	1.29014	3.40305e-104	8.5117e-104
21810	Tgfbi	1.23624	1.40601e-06	6.49752e-07
21818	Tgm3	1.7291	0.0001409	5.80135e-05
21826	Thbs2	2.53708	6.19603e-09	3.18432e-09
21838	Thy1	1.78007	4.01349e-72	7.16083e-72
21859	Timp3	1.40975	2.3764e-121	6.82943e-121
21877	Tk1	-1.18724	1.44667e-75	2.69805e-75
21885	Tle1	-1.0152	1.9245e-280	1.28964e-279
21887	Tle3	-1.11157	0	0
21897	Tlr1	1.95515	4.50718e-07	2.13213e-07
21916	Tmod1	1.22014	1.63814e-06	7.5491e-07
21922	Clec3b	2.28164	6.93149e-20	5.09983e-20
21924	Tnnc1	2.48158	0.00115242	0.00044469
21930	Tnfaip6	-1.67988	1.16416e-16	7.80982e-17
21936	Tnfrsf18	1.13568	6.43023e-06	2.86699e-06
21946	Pglyrp1	-2.23593	1.75331e-09	9.20634e-10
21957	Tnnt3	2.04947	0.00130196	0.00050032
21987	Tpd52l1	1.74461	3.6048e-31	3.43479e-31
22004	Tpm2	-1.23713	3.87763e-22	3.02005e-22
22018	Tpo	3.43851	0.00214584	0.000808856
22045	Trhr	2.93328	1.60573e-06	7.40212e-07
22059	Trp53	-1.06295	2.37763e-271	1.5333e-270
22065	Trpc3	1.39803	4.29483e-17	2.92194e-17
22067	Trpc5	3.00202	2.73272e-54	3.9136e-54
22092	Rsph1	2.1512	2.34169e-39	2.62219e-39
22177	Tyrobp	1.07562	3.76996e-33	3.75947e-33
22228	Ucp2	1.15098	4.07538e-162	1.54433e-161
22239	Ugt8a	1.00605	1.79451e-05	7.78382e-06
22253	Unc5c	1.10697	1.35245e-18	9.61683e-19
22255	Uncx	2.78643	6.78746e-07	3.18269e-07
22317	Vamp1	1.2822	1.59469e-20	1.19131e-20
22320	Vamp8	1.25387	4.98723e-16	3.28548e-16
22321	Vars	-1.59925	0	0
22324	Vav1	1.04824	2.14696e-20	1.59774e-20
22326	Vax1	-1.24976	1.46558e-149	5.13558e-149
22342	Lin7b	1.36939	4.41557e-18	3.0928e-18
22350	Ezr	-1.00837	0	0
22353	Vip	4.78643	0.000135659	5.59257e-05
22361	Vnn1	2.82708	3.86642e-07	1.83387e-07
22371	Vwf	1.22408	6.87134e-27	6.00234e-27
22376	Was	1.41965	2.33239e-11	1.319e-11
22390	Wee1	-1.00541	4.38557e-47	5.63265e-47
22416	Wnt3a	-1.42302	0.000876501	0.000341326
22417	Wnt4	2.7242	9.31775e-34	9.41238e-34
22419	Wnt5b	-1.10993	5.55224e-12	3.2098e-12
22423	Wnt8b	-1.29053	1.64716e-11	9.36437e-12
22441	Xlr	1.56404	1.86582e-05	8.08414e-06
22594	Xrcc1	-1.04921	8.19954e-137	2.62413e-136
22608	Ybx1	1.26374	0	0
22625	Map3k19	2.61954	5.99804e-17	4.05942e-17
22642	Zbtb17	-1.06766	1.39148e-212	7.09335e-212
22646	Zfp105	-1.08625	9.41697e-30	8.72624e-30
22691	Zscan2	-1.63029	5.74894e-239	3.26923e-238
22696	Zfp37	-2.64633	8.66249e-77	1.64493e-76
22700	Zfp40	-1.46938	1.16427e-37	1.26825e-37
22704	Zfp46	-1.20677	6.37528e-202	3.05703e-201
22718	Zfp60	-1.02462	1.2182e-92	2.70279e-92
22754	Zfp92	1.56404	0.000819512	0.000320007
22756	Zfp94	-1.01787	8.0214e-23	6.35135e-23
22773	Zic3	-1.20668	1.58325e-36	1.68394e-36
22776	Zim1	1.29594	1.69339e-09	8.89828e-10
23801	Aloxe3	2.88138	1.00077e-26	8.69768e-27
23829	C1ql1	1.14428	1.20389e-15	7.8429e-16
23831	Car14	-1.71412	7.81294e-12	4.49126e-12
23834	Cdc6	-1.3982	1.57956e-46	2.00646e-46
23845	Clec5a	1.67096	7.52805e-05	3.14677e-05
23850	Pappa2	-1.0048	1.15357e-11	6.59058e-12
23859	Dlg2	1.28085	0	0
23863	Dand5	-1.17103	5.32688e-15	3.40448e-15
23874	Farsb	-1.25188	1.1147e-187	4.88556e-187
23877	Fiz1	-1.0334	3.1971e-166	1.24343e-165
23880	Fyb	1.12033	8.55487e-19	6.11152e-19
23882	Gadd45g	-1.79879	0	0
23886	Gdf15	-2.09131	0.00103369	0.000400426
23890	Gpr34	1.21644	5.26647e-18	3.67824e-18
23893	Grem2	3.45039	1.37048e-24	1.13051e-24
23897	Hax1	-1.04862	2.78316e-116	7.66408e-116
23912	Rhof	1.76464	1.28152e-56	1.88316e-56
23923	Aadat	3.43851	1.42094e-05	6.2087e-06
23925	Kel	-2.82828	6.49361e-06	2.89435e-06
23939	Mapk7	-1.49196	0	0
23945	Mgll	2.85251	0	0
23947	Mid2	1.49845	1.20217e-28	1.08855e-28
23956	Neu2	3.43851	0.00214584	0.000808856
23963	Tenm1	1.83631	1.06184e-68	1.81874e-68
23966	Tenm4	-1.00611	0	0
23969	Pacsin1	1.38621	1.83652e-80	3.61899e-80
23972	Papss2	1.54518	2.83848e-18	1.99779e-18
23983	Pcbp1	-1.0679	0	0
24004	Rai2	-1.57327	6.04042e-78	1.15677e-77
24012	Rgs7	1.64177	2.21317e-71	3.90639e-71
24055	Sh3bp2	-1.05197	6.6103e-137	2.1171e-136
24069	Sufu	-1.0519	1.60335e-150	5.6647e-150
25269	Pvalb	4.24352	0.000135659	0.000903467
26360	Angptl2	-1.80348	3.13485e-36	3.31365e-36
26365	Ceacam1	-1.56776	0.00106639	0.000412573
26381	Esrrg	-1.14581	5.6038e-40	6.32133e-40
26382	Fgd2	1.24801	6.34871e-25	5.28182e-25
26411	Map4k1	1.37016	2.33654e-28	2.10414e-28
26427	Creb3l1	1.21174	1.22662e-08	6.22255e-09
26557	Homer2	1.22337	6.60615e-128	2.00339e-127
26558	Homer3	-1.04482	1.03737e-198	4.88139e-198
26570	Slc7a11	2.37331	1.03376e-69	1.78708e-69
26757	Dpysl4	1.09698	4.96814e-57	7.34088e-57
26874	Abcd2	-1.07972	5.28139e-59	8.01958e-59
26909	Exo1	-1.19411	1.0052e-23	8.1198e-24
26914	H2afy	-1.00148	0	0
26950	Vsnl1	3.51214	0	0
27053	Asns	1.0805	9.31236e-66	1.53369e-65
27083	Xlr4b	4.5932	5.49508e-07	2.58802e-07
27205	Podxl	-1.17314	2.02e-109	5.27746e-109
27220	Cartpt	3.88597	0.000178012	7.28804e-05
27226	Pla2g7	1.55502	6.24638e-107	1.594e-106
27276	Plekhb1	2.43673	9.3342e-216	4.82142e-215
27279	Tnfrsf12a	-1.26075	1.50704e-07	7.28601e-08
27281	Hrasls	1.65715	5.58183e-08	2.74953e-08
27357	Gyg	1.44036	1.32649e-78	2.55976e-78
27359	Sytl4	2.22701	5.16896e-06	2.31525e-06
27360	Add3	1.00659	1.1244e-70	1.9676e-70
27369	Dguok	-1.04334	4.08336e-38	4.47764e-38
27401	Skp2	-1.19621	1.5538e-69	2.68393e-69
27403	Abca7	-1.22753	3.24428e-74	5.9343e-74
27404	Abca8b	1.54543	7.75081e-13	4.62312e-13
27428	Shroom3	-1.16883	1.29161e-52	1.80743e-52
28010	Miip	-1.05598	1.75413e-73	3.18544e-73
28200	Dhrs4	-1.11548	1.32265e-75	2.46999e-75
28240	Trpm2	1.25838	4.06746e-10	2.19359e-10
29811	Ndrg2	1.51102	0	0
29863	Pde7b	1.30271	1.61875e-25	1.3669e-25
29870	Gtse1	-1.21261	2.95714e-58	4.43992e-58
29876	Clic4	-1.02616	0	0
30051	Spdef	2.67952	3.0063e-09	1.56341e-09
30052	Pcsk1n	1.28751	0	0
30941	Usp21	-1.10128	1.50169e-254	9.08235e-254
30946	Abt1	-1.1434	1.11017e-57	1.65639e-57
30947	Adat1	-1.09761	1.20919e-17	8.35809e-18
30955	Pik3cg	1.21355	1.24166e-09	6.55272e-10
50500	Ttpa	1.37274	9.50485e-10	5.04967e-10
50525	Spag6l	1.83936	1.0895e-23	8.78915e-24
50706	Postn	1.62294	2.33188e-05	1.00566e-05
50708	Hist1h1c	-1.08441	1.99822e-36	2.12109e-36
50709	Hist1h1e	-2.27726	7.39904e-07	3.46415e-07
50721	Sirt6	-1.05876	4.7864e-103	1.18267e-102
50722	Dkkl1	2.22701	2.37555e-08	1.18821e-08
50765	Tfr2	2.29297	7.54316e-24	6.10706e-24
50779	Rgs6	1.53212	8.33239e-127	2.50033e-126
50782	Rgs11	2.09456	2.8816e-07	1.37545e-07
50873	Park2	1.02544	1.12415e-05	4.94573e-06
50876	Tmod2	1.26499	0	0
50914	Olig1	1.51645	0	0
50935	St6galnac6	1.33879	3.96218e-124	1.16527e-123
51788	H2afz	-1.02454	0	0
51791	Rgs14	3.97908	6.13433e-15	3.91527e-15
51793	Ddah2	-1.12631	0	0
51801	Ramp1	2.41133	1.40867e-108	3.65133e-108
51875	Tmem141	1.16379	1.14518e-23	9.22967e-24
52009	Hn1l	-1.18152	9.4632e-181	3.98446e-180
52020	Umodl1	3.06654	0.00028408	0.000114597
52276	Cdca8	-1.10001	8.09283e-162	3.05321e-161
52331	Stbd1	1.04321	4.5331e-05	1.92264e-05
52377	Rcn3	-1.46364	7.74633e-126	2.2987e-125
52575	Trmt10c	-1.07616	2.84397e-25	2.38365e-25
52589	Ncald	2.31436	0	0
52668	Ifi27	1.54096	3.89809e-15	2.50177e-15
52830	Pnrc2	-1.16437	2.08821e-129	6.39159e-129
52855	Lair1	1.23284	3.31871e-11	1.86838e-11
53313	Atp2a3	1.18553	7.72893e-06	3.43067e-06
53320	Folh1	3.3714	3.18897e-13	1.92573e-13
53376	Usp2	1.1271	3.98676e-25	3.33363e-25
53412	Ppp1r3c	2.03898	5.11624e-104	1.27893e-103
53626	Insm1	-2.00937	0	0
53761	Prrc2a	-1.0549	1.56374e-67	2.63208e-67
53870	Cntn6	1.29102	1.45561e-09	7.66476e-10
53886	Cdkl2	3.1012	3.29613e-113	8.89365e-113
53896	Slc7a10	1.40504	1.56641e-30	1.4732e-30
53897	Gal3st1	2.54202	5.43192e-38	5.94575e-38
53901	Rcan2	1.33633	7.30171e-72	1.29736e-71
53902	Rcan3	1.20732	4.7976e-207	2.35862e-206
53972	Ngef	1.97374	1.33919e-194	6.17276e-194
53978	Lpar2	-1.02092	8.40624e-31	7.96371e-31
54006	Deaf1	1.05211	0	0
54131	Irf3	-1.32535	2.69572e-107	6.91624e-107
54132	Pdlim1	-1.17892	2.1451e-13	1.30308e-13
54141	Spag5	-1.07998	1.86822e-91	4.0899e-91
54156	Egfl6	1.97908	2.23699e-09	1.1693e-09
54189	Rabep1	-3.27414	0	0
54199	Ccrl2	3.2521	5.79759e-12	3.34802e-12
54200	Sult2b1	2.31788	2.14113e-12	1.25681e-12
54204	44075	-1.86978	4.19485e-34	4.25956e-34
54219	Cd320	-1.16464	8.68947e-62	1.36146e-61
54354	Rassf5	1.24497	3.29771e-12	1.92332e-12
54357	Epb41l4b	1.03598	1.28448e-08	6.51069e-09
54369	Nme6	-1.19179	1.59038e-39	1.78602e-39
54376	Cacng3	1.59012	2.49895e-48	3.26338e-48
54383	Phc2	-1.35804	0	0
54397	Ppt2	-1.05712	4.23771e-29	3.87323e-29
54403	Slc4a4	1.11251	1.75793e-88	3.73576e-88
54486	Hpgds	1.37543	1.32158e-23	1.06353e-23
54519	Apbb1ip	1.44413	2.33201e-31	2.23246e-31
54525	Syt7	1.57284	0	0
54526	Syt10	2.58789	2.90654e-10	1.57524e-10
54562	Lrrc6	-1.1502	0.000105144	4.35809e-05
54598	Calcrl	1.12044	9.52203e-05	3.95786e-05
54709	Eif3i	-1.00383	1.08203e-280	7.27365e-280
55932	Gbp3	1.70287	1.02155e-10	5.63338e-11
55983	Pdzrn3	-1.18367	1.16217e-210	5.82724e-210
55987	Cpxm2	-1.53373	3.94543e-10	2.12939e-10
55994	Smad9	2.49566	1.0026e-15	6.54049e-16
56078	Car5b	2.11424	2.04704e-15	1.3249e-15
56087	Dnah10	3.90982	9.02553e-27	7.85845e-27
56089	Ramp3	1.66151	9.25702e-18	6.41928e-18
56175	Bace2	3.39412	1.9163e-07	9.21883e-08
56188	Fxyd1	1.997	1.60729e-18	1.13949e-18
56190	Rbm38	-1.33139	2.85778e-105	7.20681e-105
56193	Plek	1.56068	6.31945e-65	1.02773e-64
56198	Heyl	1.86512	1.92738e-29	1.77334e-29
56215	Acin1	-1.02183	0	0
56222	Cited4	1.40534	0.000419128	0.000167154
56275	Rbm14	-1.07644	1.28035e-252	7.65717e-252
56306	Fam60a	-1.53087	2.75058e-264	1.73463e-263
56312	Nupr1	1.93328	0.000169706	6.95732e-05
56314	Zfp113	-1.21551	6.78432e-52	9.39244e-52
56332	Amotl2	-1.07471	8.95259e-270	5.73027e-269
56376	Pdlim5	1.33574	5.54382e-73	1.0008e-72
56395	Tmem115	-1.14535	4.70996e-107	1.20408e-106
56405	Dusp14	-1.53134	1.94362e-59	2.9618e-59
56456	Actl6a	-1.34391	1.12367e-244	6.55533e-244
56486	Gabarap	3.92361	4.78616e-16	3.15593e-16
56488	Nxt1	-1.09641	4.83515e-46	6.08952e-46
56501	Elf4	1.00417	9.07124e-06	4.0111e-06
56508	Rapgef4	2.97159	6.00229e-222	3.19281e-221
56517	Slc22a21	1.14726	0.000185371	7.58138e-05
56520	Nme4	-1.16271	3.21837e-28	2.88975e-28
56525	Zfp235	-1.30288	1.04444e-29	9.66783e-30
56533	Rgs17	1.44044	7.40177e-51	1.01003e-50
56534	Hspb3	3.35759	3.88851e-11	2.18343e-11
56541	Habp4	1.19513	1.38388e-94	3.1304e-94
56631	Trim17	-1.49905	3.64603e-170	1.45368e-169
56632	Sphk2	-1.17965	2.53401e-144	8.52379e-144
56642	Ankrd2	4.73397	1.22915e-07	5.96473e-08
56702	Hist1h1b	-1.90845	4.08746e-05	1.73793e-05
56707	Zfp111	-1.30351	1.73326e-25	1.4613e-25
56739	Rec8	-8.41538	9.26366e-138	2.98252e-137
56742	Psrc1	-1.36833	1.45624e-96	3.34354e-96
56753	Tacstd2	4.97908	4.05563e-05	1.72474e-05
56773	Chst5	-1.08701	0.000288515	0.000116309
56788	Scube2	1.67298	5.77981e-06	2.58264e-06
56791	Ube2l6	-2.18446	9.30306e-188	4.08576e-187
56847	Aldh1a3	-1.25762	1.35735e-34	1.38684e-34
57138	Slc12a5	2.32222	6.96951e-242	4.01667e-241
57170	Dolpp1	-1.09379	1.35224e-74	2.48834e-74
57260	Ltb4r2	1.97908	3.86449e-05	1.64607e-05
57265	Fzd2	-2.26463	0	0
57266	Cxcl14	1.71128	4.07573e-78	7.82975e-78
57329	Otor	-2.1502	1.62465e-05	7.06853e-06
57377	Mogs	-1.01665	2.62935e-79	5.11076e-79
57441	Gmnn	-1.08803	4.83217e-30	4.50602e-30
57444	Isg20	-2.12526	3.97417e-36	4.1936e-36
57740	Stk32c	2.14798	8.62935e-18	5.99276e-18
57778	Fmnl1	1.41836	1.09799e-83	2.2325e-83
57780	Fxyd7	3.11143	3.09637e-183	1.3206e-182
57815	Spata5	-1.00294	9.95509e-32	9.63133e-32
57916	Tnfrsf13b	1.48604	9.33724e-13	5.55545e-13
58187	Cldn10	2.65151	4.66334e-24	3.79489e-24
58200	Ppp1r1a	1.3276	5.61433e-269	3.58819e-268
58222	Rab37	-1.25539	0.00167738	0.000638117
58227	Fam184b	1.17627	1.67773e-12	9.88188e-13
58229	Efcc1	2.55062	1.21293e-16	8.13571e-17
58234	Shank3	1.41831	9.157e-276	5.97725e-275
58243	Nap1l5	1.45078	9.41578e-168	3.69221e-167
58801	Pmaip1	1.99468	2.95544e-11	1.66628e-11
58869	Pex5l	2.06654	2.75145e-31	2.63105e-31
59010	Sqrdl	1.66533	5.15704e-16	3.39316e-16
59012	Moxd1	1.20147	4.59513e-07	2.17205e-07
59014	Rrs1	-1.03262	2.56595e-94	5.77683e-94
59043	Wsb2	1.03197	0	0
59045	Stard3	-1.21536	2.84529e-113	7.68203e-113
59048	C1galt1c1	-1.05217	5.30409e-13	3.18012e-13
59090	Midn	-1.33217	0	0
59091	Jph2	2.08144	1.40304e-09	7.38888e-10
60367	Il1rapl2	2.64204	7.14203e-10	3.81329e-10
60406	Sap30	-1.41115	5.26825e-191	2.36715e-190
60411	Cenpk	-1.19154	6.81485e-12	3.92331e-12
60530	Fignl1	-1.04138	9.13399e-36	9.58164e-36
60599	Trp53inp1	-1.28458	6.23e-131	1.91922e-130
63857	Bco1	3.56404	0.00114887	0.000443599
63872	Zfp296	-4.34285	6.75049e-06	3.00603e-06
63873	Trpv4	1.40792	0.00143698	0.000550232
63913	Fam129a	1.72754	9.93044e-09	5.0544e-09
63986	Gmfg	2.18475	2.38054e-18	1.67962e-18
63993	Slc5a7	2.20147	0.000102459	4.25008e-05
64008	Aqp9	1.086	0.00100895	0.00039116
64009	Syne1	1.6776	2.04736e-63	3.27001e-63
64011	Nrgn	3.89791	0	0
64099	Parvg	1.10199	1.68477e-25	1.42153e-25
64136	Sdf2l1	-1.48491	1.85871e-84	3.81e-84
64176	Sv2b	1.88597	1.19593e-43	1.44744e-43
64242	Ngb	2.67952	5.74369e-19	4.12318e-19
64291	Osbpl1a	1.43285	1.34235e-158	4.98962e-158
64337	Gng13	5.97908	4.59759e-09	2.37251e-09
64580	Ndst4	4.93328	4.97394e-23	3.9596e-23
64659	Mrps14	-1.04889	3.63838e-71	6.39563e-71
64817	Svep1	2.67952	3.0063e-09	1.56341e-09
65020	Zfp110	-1.01638	1.28218e-62	2.02596e-62
65103	Arl6ip6	-1.17899	9.32876e-95	2.11692e-94
65115	Bean1	2.62817	1.59707e-81	3.18378e-81
65247	Asb1	-1.10549	2.47185e-138	8.03082e-138
66039	Tmem254a	-1.18106	1.06684e-07	5.193e-08
66073	Txndc12	-1.07868	8.27717e-87	1.73742e-86
66084	Rmnd1	-1.01568	2.33054e-33	2.33548e-33
66104	Tceal6	1.3819	1.13814e-86	2.38316e-86
66124	Josd2	-1.00086	1.67657e-52	2.34307e-52
66153	Fbxo36	1.29395	3.39425e-07	1.61475e-07
66194	Pycrl	-1.00652	5.57443e-137	1.78802e-136
66197	Cks2	-1.32127	2.43113e-100	5.84845e-100
66198	Them5	-4.34285	6.75049e-06	3.00603e-06
66222	Serpinb1a	2.02347	6.39494e-05	2.68782e-05
66237	Atp6v1g2	1.6949	3.54178e-171	1.42138e-170
66255	Hsbp1l1	1.04725	0.000583801	0.000230212
66259	Camk2n1	1.47236	0	0
66333	Aqp11	1.47951	1.64486e-17	1.13274e-17
66343	Tmem177	-1.6278	1.03438e-96	2.3775e-96
66362	Exosc3	-1.12806	3.246e-46	4.10258e-46
66402	Sln	-1.6339	1.26134e-05	5.52996e-06
66416	Ndufa7	-8.04451	4.17599e-29	3.81764e-29
66425	Pcp4l1	2.57292	8.29269e-48	1.07638e-47
66442	Spc25	-1.07081	1.15611e-65	1.90113e-65
66573	Dzip1	1.13348	1.67716e-306	1.23822e-305
66597	Trim13	-1.04275	1.00434e-41	1.17729e-41
66599	Rdm1	-1.57584	4.08638e-63	6.50729e-63
66646	Rpe	-1.8064	1.66249e-93	3.70967e-93
66658	Ccdc51	-1.55307	1.24603e-45	1.55738e-45
66667	Hspbap1	-1.00605	3.1475e-16	2.08893e-16
66681	Pgm1	-1.30296	2.22297e-99	5.27071e-99
66682	Trappc5	-1.11226	1.73028e-158	6.42596e-158
66705	Dnase1l2	-2.11529	5.78166e-12	3.33928e-12
66707	Nkapl	-1.14645	0.00135896	0.00052143
66722	Spag16	2.19207	1.70502e-07	8.21905e-08
66748	Erich2	1.48158	6.41055e-05	2.69332e-05
66758	Zfp474	4.78643	0.000135659	5.59257e-05
66775	Hacd4	1.14747	8.1945e-09	4.18827e-09
66793	Efcab1	2.26037	5.59962e-23	4.45107e-23
66817	Tmem170	-1.02812	1.97208e-09	1.0336e-09
66859	Slc16a9	1.88597	0.000274395	0.000110868
66873	Tril	1.64261	2.27315e-169	8.99609e-169
66877	Crnkl1	-1.01071	5.71875e-66	9.43298e-66
66929	Asf1b	-1.03722	6.79341e-23	5.38599e-23
66930	Fank1	1.36299	5.42109e-08	2.6722e-08
66938	Sh3d21	1.68957	0.000220605	8.965e-05
66949	Trim59	-1.17575	6.12733e-101	1.48487e-100
66953	Cdca7	-1.21084	0	0
66968	Plin5	2.04947	5.42943e-06	2.42861e-06
66977	Nuf2	-1.18319	1.06521e-61	1.66714e-61
66985	Rassf7	-1.44305	4.89502e-38	5.35943e-38
67020	Tmem88	-1.28395	0.000460138	0.000182896
67064	Chmp1b	-1.06776	2.28269e-121	6.56454e-121
67077	Tex40	2.91642	0.00077074	0.000301457
67080	1700019D03Rik	2.31468	6.5581e-15	4.18076e-15
67088	Cand2	-1.33034	2.3951e-204	1.16281e-203
67092	Gatm	2.90601	0	0
67117	Dynlt3	1.24701	1.51594e-57	2.25864e-57
67139	Mis12	-1.00332	3.75539e-37	4.04345e-37
67149	Nkain1	-1.82341	0	0
67168	Lpar6	-1.24331	8.98846e-13	5.34942e-13
67169	Nradd	-1.36032	2.32504e-48	3.03998e-48
67177	Cdt1	-1.28214	8.33216e-99	1.95393e-98
67196	Ube2t	-1.19811	1.25344e-21	9.61539e-22
67212	Mrpl55	-1.25325	3.6904e-72	6.58711e-72
67246	2810474O19Rik	-1.07067	2.94524e-36	3.11476e-36
67272	Cmtm5	1.50676	1.97754e-29	1.81871e-29
67278	Pagr1a	-1.04525	7.98646e-141	2.63065e-140
67311	Nanp	-1.11214	1.39056e-11	7.92659e-12
67313	5730559C18Rik	-1.27345	1.70263e-51	2.34279e-51
67369	Qpctl	-1.24123	2.24596e-38	2.47423e-38
67383	Carnmt1	-1.50295	1.46971e-49	1.96606e-49
67392	4833420G17Rik	-2.12592	0	0
67405	Nts	1.45229	2.06849e-31	1.98196e-31
67432	Hoga1	1.1584	4.87932e-05	2.06539e-05
67472	Mtfr1	-1.2359	3.78526e-90	8.1862e-90
67488	Calcoco1	-1.23451	0	0
67489	Ap4b1	-1.32886	3.38763e-53	4.77329e-53
67498	Kcnv1	2.06	1.59148e-25	1.34441e-25
67525	Trim62	-1.38485	2.75417e-110	7.24418e-110
67538	Zswim3	-1.47266	4.68303e-20	3.46219e-20
67557	Larp6	1.6033	4.58635e-36	4.83464e-36
67620	Lrp2bp	3.78643	0.000330843	0.000132873
67629	Spc24	-1.19593	8.44805e-80	1.65258e-79
67664	Rnf125	1.65715	0.000591875	0.000233288
67676	Rpp21	-2.44316	1.87227e-69	3.23012e-69
67689	Aldh3b1	1.4763	2.10191e-11	1.1907e-11
67712	Slc25a37	-1.30895	1.88718e-29	1.73711e-29
67724	Pop1	-1.21825	9.10507e-45	1.12262e-44
67726	Fam114a2	-1.32483	1.22437e-280	8.21759e-280
67736	Ccdc130	-1.13313	2.09619e-35	2.18448e-35
67742	Samsn1	1.75669	1.16614e-05	5.12678e-06
67749	Mgarp	-1.69899	0.000428229	0.000170656
67752	Ppp1r32	2.149	5.17991e-15	3.31252e-15
67760	Slc38a2	-1.14098	0	0
67784	Plxnd1	1.81676	0	0
67801	Pllp	2.79537	9.69596e-27	8.43532e-27
67815	Sec14l2	1.70618	2.06274e-38	2.27472e-38
67846	Tmem39a	-1.15522	9.35755e-36	9.81135e-36
67860	S100a16	1.09015	1.8375e-119	5.19359e-119
67864	Yipf4	-1.25931	2.07851e-88	4.41484e-88
67865	Rgs10	1.42565	2.07067e-68	3.53256e-68
67888	Tmem100	1.53959	3.92814e-27	3.44965e-27
67902	Sumf2	-3.3119	6.98503e-06	3.10756e-06
67968	Ooep	-1.62083	3.03428e-09	1.57739e-09
67983	Pdzd9	-1.7721	0.00175842	0.000668292
67991	Nacc2	1.10441	5.54597e-113	1.49454e-112
68017	Mrm2	-1.08856	3.29664e-24	2.6914e-24
68027	Tmem178	-1.25913	1.02965e-120	2.94523e-120
68052	Rps13	-1.56596	0	0
68070	Pdzd2	1.9744	1.27562e-78	2.46381e-78
68075	Lurap1	1.06654	1.22689e-05	5.38555e-06
68107	Cntd1	-1.11045	0.000354733	0.0001422
68169	Ndnf	1.97355	1.33063e-81	2.65386e-81
68178	Cgnl1	1.15911	5.81697e-10	3.11903e-10
68203	Diras2	2.79851	1.06137e-260	6.56771e-260
68209	Rnaseh2c	-1.02434	1.66912e-116	4.60224e-116
68226	Efcab2	1.19678	8.60458e-17	5.80515e-17
68229	AI846148	-1.27326	2.40078e-186	1.04157e-185
68240	Rpa3	-1.37898	1.70751e-78	3.29205e-78
68270	Dnaaf1	3.77093	7.2055e-11	4.00238e-11
68280	Gm12666	7.47221	2.3598e-21	1.79545e-21
68298	Ncapd2	-1.13269	0	0
68328	Rab13	1.09434	1.55022e-49	2.07312e-49
68366	Tmem129	-1.00762	2.01183e-34	2.04967e-34
68385	Tlcd1	1.55055	1.17854e-40	1.35333e-40
68394	Ccdc163	-1.67105	6.22059e-28	5.55283e-28
68404	Nrn1	-1.70724	3.91103e-127	1.17524e-126
68458	Ppp1r14a	-2.23037	3.69198e-33	3.68342e-33
68498	Tspan11	-1.3754	3.39359e-96	7.77087e-96
68507	Ppfia4	2.03199	5.3468e-299	3.86745e-298
68511	Dcdc2c	1.55732	1.01595e-05	4.48028e-06
68515	Myadml2	2.46451	3.2519e-05	1.39081e-05
68553	Col6a4	1.85355	0.0020743	0.000783405
68566	Caly	1.74945	4.98365e-147	1.71684e-146
68567	Cgref1	2.36636	8.15055e-57	1.20018e-56
68612	Ube2c	-1.58274	0	0
68616	Gdpd3	2.39941	1.63683e-13	9.98861e-14
68625	Cfap57	1.09456	0.000363812	0.000145717
68631	Cryl1	1.35837	4.92602e-24	4.00256e-24
68634	Tm2d3	-1.15787	1.77396e-51	2.43858e-51
68644	Abhd14a	-1.10331	2.87079e-56	4.20269e-56
68655	Fndc1	1.18624	3.42023e-09	1.77329e-09
68691	Kansl1l	-2.10484	1.04539e-97	2.4236e-97
68708	Rabl2	-1.179	4.7059e-52	6.54463e-52
68743	Anln	-1.01318	7.84389e-29	7.12667e-29
68760	Synpo2l	1.56404	0.000474226	0.000188233
68800	Prr32	4.30101	0.00161984	0.000617104
68802	Mypn	3.06654	0.00028408	0.000114597
68810	Nexn	1.20496	2.02182e-08	1.01495e-08
68852	Lrrn4cl	1.56404	0.00247257	0.000928092
68861	1190002N15Rik	-1.33092	1.88954e-90	4.09055e-90
68867	Rnf122	-1.39548	2.31138e-126	6.89237e-126
68870	Ak8	1.6138	4.72042e-06	2.11855e-06
68915	Vars2	-3.72211	0	0
68918	1190005I06Rik	2.00553	4.32982e-17	2.94528e-17
68922	Dnaic1	1.97908	8.51964e-10	4.53695e-10
68955	Srrm4	-1.01132	2.25936e-297	1.62055e-296
68975	Med27	-1.09248	8.87114e-108	2.2856e-107
69017	Prrt2	1.05211	1.34156e-104	3.36928e-104
69028	Mitd1	-1.26801	1.85399e-13	1.12897e-13
69137	Vstm5	2.50118	1.48435e-35	1.55102e-35
69183	C1qtnf2	1.53708	2.82719e-05	1.21317e-05
69239	Pdzph1	1.35141	1.57591e-15	1.02275e-15
69269	Scnm1	-1.02415	2.95011e-71	5.19429e-71
69270	Gins1	-1.03673	4.91902e-49	6.51315e-49
69301	Tescl	4.30101	2.88901e-10	1.56613e-10
69309	Slc16a13	-1.2252	3.60499e-44	4.39544e-44
69315	1700001L19Rik	4.2079	6.57583e-34	6.66147e-34
69325	1700012B09Rik	2.60357	8.40302e-07	3.92433e-07
69327	1700007K13Rik	1.81558	9.59248e-11	5.29597e-11
69329	Cfap206	2.33983	5.589e-16	3.67343e-16
69349	1700008O03Rik	2.78643	2.65753e-11	1.50009e-11
69352	Necab1	2.75839	6.55895e-123	1.90671e-122
69368	Wdfy1	1.89669	5.77603e-211	2.90638e-210
69386	Hist1h4h	-1.26045	0.000173985	7.12862e-05
69387	Dnajb13	2.76758	3.00825e-13	1.8189e-13
69441	1700023F06Rik	1.04725	0.000583801	0.000230212
69453	Prss56	2.71605	0.000211371	8.60525e-05
69573	Hilpda	-1.09492	9.97508e-28	8.87653e-28
69574	Cmbl	2.86661	2.33418e-13	1.41594e-13
69583	Tnfsf13	-2.71649	0.000437929	0.000174327
69642	Mlip	2.58072	9.51388e-39	1.05514e-38
69662	2310061I04Rik	-3.50925	2.76197e-150	9.73409e-150
69700	Col22a1	-1.69143	6.26543e-85	1.28923e-84
69706	Lrr1	-1.2962	1.05619e-13	6.47759e-14
69707	Iqcg	1.09261	3.28753e-14	2.04911e-14
69717	Gm10499	4.43851	0.000863689	0.000336521
69723	Rpain	-2.98971	3.61607e-138	1.17305e-137
69736	Nup37	-1.23268	2.01249e-32	1.97425e-32
69745	Pold4	-5.48363	9.70397e-07	4.51908e-07
69770	1600002K03Rik	-1.09492	1.74547e-08	8.79009e-09
69784	1500009L16Rik	1.28312	5.46813e-59	8.30018e-59
69814	Prss32	3.78643	0.000330843	0.000132873
69821	Mterf4	-1.00087	8.94783e-26	7.60975e-26
69847	Wnk4	1.30101	1.502e-06	6.9314e-07
69871	Ppp1r35	-1.32822	5.76875e-163	2.1977e-162
69885	Aunip	-2.29394	6.784e-20	4.99217e-20
69890	Zfp219	-1.06662	0	0
69908	Rab3b	1.26741	9.65801e-90	2.08238e-89
69912	Nup43	-1.04793	5.14148e-30	4.79132e-30
69928	Apitd1	-1.00643	5.6606e-25	4.71301e-25
69962	Mettl18	-1.13956	1.40551e-08	7.10985e-09
69994	Rsc1a1	-2.24586	8.07901e-07	3.77507e-07
70021	Nt5dc2	-1.07298	0	0
70024	Mcm10	-1.23318	7.57303e-49	9.99018e-49
70026	Tspo2	-4.17742	6.58975e-25	5.47916e-25
70031	Cmtm8	-2.37142	3.32253e-08	1.65145e-08
70045	2610528A11Rik	4.97908	4.05563e-05	1.72474e-05
70059	Degs2	-1.01061	2.72206e-47	3.50345e-47
70097	Sash1	1.52108	3.53239e-119	9.96435e-119
70113	Odf3b	3.67952	4.93637e-17	3.34989e-17
70122	Mllt3	-1.03018	9.08557e-210	4.51858e-209
70218	Kif18b	-1.2463	4.8242e-79	9.33884e-79
70261	Chp2	2.3714	0.00043356	0.000172684
70274	Ly6g6e	-2.32586	2.78367e-41	3.23557e-41
70291	Mkrn2os	1.61295	1.59848e-08	8.06501e-09
70357	Kcnip1	1.44004	5.6538e-125	1.67311e-124
70375	Ica1l	2.00855	3.62659e-136	1.15288e-135
70385	Spdl1	-1.44345	1.72627e-27	1.52916e-27
70426	Tekt5	2.55573	5.50398e-26	4.7052e-26
70433	Draxin	-1.24103	0	0
70454	Cenpl	-1.16265	5.29676e-18	3.69879e-18
70503	Ddo	1.2537	1.98173e-05	8.57418e-06
70546	Zdhhc2	2.17082	0	0
70571	Tcerg1l	2.00823	1.99768e-85	4.13046e-85
70584	Pak4	-1.29185	3.34664e-189	1.48966e-188
70598	Filip1	2.47658	9.92401e-41	1.14142e-40
70603	Mutyh	-1.52852	7.78074e-19	5.56591e-19
70625	Med26	-1.18114	1.27807e-70	2.2347e-70
70638	Fam189a1	1.84074	7.14107e-75	1.31974e-74
70717	Medag	-1.35697	5.8368e-11	3.25436e-11
70727	Rasgef1a	3.38434	4.81452e-74	8.79524e-74
70785	Dennd1c	-2.96001	1.7507e-34	1.78575e-34
70839	P2ry12	1.08019	5.1289e-40	5.79785e-40
70884	Ccdc81	1.26859	0.000971998	0.00037728
70967	Eva1c	-1.29101	7.89657e-11	4.37716e-11
70974	Pgm2l1	1.21064	2.11089e-191	9.52469e-191
71003	Prss41	4.56404	7.37219e-07	3.45195e-07
71091	Cdkl1	2.32588	2.19819e-16	1.46343e-16
71096	Sntg1	1.22799	1.79419e-20	1.3387e-20
71132	Cabyr	2.24442	9.89773e-17	6.66079e-17
71146	Golga7b	1.1352	3.83625e-125	1.13603e-124
71227	Daw1	2.35759	9.54602e-05	3.96706e-05
71233	Enkur	1.23365	1.39783e-08	7.07181e-09
71254	Naif1	-1.17007	4.10018e-13	2.4659e-13
71275	Noxred1	-1.74339	0.000270542	0.000109373
71302	Arhgap26	1.72101	6.13051e-43	7.31434e-43
71306	Mfap3l	1.71799	1.23253e-22	9.7071e-23
71361	Aifm2	1.42221	9.05783e-18	6.28625e-18
71436	Flrt3	-1.14878	3.22982e-49	4.29245e-49
71461	Ptk7	-1.27161	1.19262e-241	6.86406e-241
71472	Usp19	-1.057	0	0
71481	Alpk1	-1.07537	3.37232e-07	1.60503e-07
71520	Grap	1.68742	8.68685e-17	5.85788e-17
71532	Fam217b	1.44857	3.88516e-23	3.10266e-23
71583	9130008F23Rik	-2.19085	0.00176025	0.000668869
71586	Ifih1	1.09937	0.00170175	0.000647214
71599	Senp8	-1.16776	1.56295e-10	8.56052e-11
71648	Optn	1.47615	8.39216e-29	7.61511e-29
71660	Rarres2	1.89965	1.17695e-06	5.46373e-07
71670	Acy3	1.06654	0.00198811	0.000752115
71684	Rbm43	1.5855	3.51346e-22	2.73941e-22
71704	Arhgef3	1.70976	2.74119e-40	3.1193e-40
71713	Cdc40	-1.05209	7.72213e-57	1.13787e-56
71733	Susd2	-1.26885	0.00201391	0.000761338
71738	Mamdc2	1.60423	1.20308e-15	7.83879e-16
71761	Amdhd1	2.22701	0.00126918	0.00048825
71785	Pdgfd	1.61651	0.0015952	0.000608204
71799	Ptcd1	-1.01515	2.14103e-73	3.88146e-73
71801	Plekhf2	-1.32085	5.11538e-123	1.48908e-122
71803	Slc25a18	1.90698	2.45475e-68	4.18447e-68
71804	Mtfr2	-1.05067	1.75769e-07	8.46913e-08
71819	Kif23	-1.01509	1.77429e-58	2.66958e-58
71827	Lrrc34	1.40792	0.00143698	0.000550232
71837	1700003E16Rik	1.80168	1.73596e-40	1.98491e-40
71840	Tekt4	1.77426	4.4821e-12	2.59956e-12
71853	Pdia6	-1.60405	0	0
71860	Cfap52	1.59126	1.05217e-09	5.57466e-10
71868	Thegl	2.3714	0.00043356	0.000172684
71870	Cfap45	2.19207	1.41607e-13	8.65377e-14
71878	Fam83d	-1.30281	1.74518e-54	2.50686e-54
71887	Ppm1j	-2.12872	5.68638e-16	3.73686e-16
71893	Noxo1	1.30665	3.91425e-16	2.58938e-16
71897	Lypd6b	1.29694	1.76037e-21	1.34367e-21
71914	Antxr2	-1.13572	6.61415e-18	4.60748e-18
71918	Zcchc24	1.21305	7.86445e-184	3.36424e-183
71946	Endod1	1.35403	1.08282e-30	1.0222e-30
71951	Gpc2	-1.56433	0	0
71962	Gatsl3	1.55062	2.1312e-09	1.11496e-09
71963	Cdca4	-1.57067	5.20443e-191	2.34093e-190
71983	Tmco6	-1.41804	1.77698e-55	2.58287e-55
72000	Lmntd2	-2.16776	4.54331e-05	1.92678e-05
72016	1600002H07Rik	-1.24547	2.16809e-46	2.74671e-46
72039	Mccc1	-1.04672	2.30568e-40	2.62931e-40
72097	2010300C02Rik	3.07679	1.64588e-97	3.81371e-97
72107	Dscc1	-1.12328	1.68733e-11	9.59019e-12
72119	Tpx2	-1.16565	4.51878e-260	2.79216e-259
72184	Klhl35	-1.70865	4.86576e-86	1.01241e-85
72236	Tsnaxip1	1.80915	0.000259276	0.000104877
72269	Cda	3.56404	0.00114887	0.000443599
72273	Smim24	1.44303	9.17016e-07	4.27327e-07
72290	Lsm11	1.32805	2.03058e-241	1.16556e-240
72293	Nkd2	1.22447	8.5726e-31	8.11773e-31
72315	Ccdc74a	1.6502	7.12258e-35	7.33155e-35
72324	Plxdc1	1.13828	0.000187246	7.65584e-05
72349	Dusp3	1.37379	3.0744e-66	5.09472e-66
72373	Psca	4.88597	7.39904e-05	3.09405e-05
72391	Cdkn3	-1.04262	1.28356e-09	6.7705e-10
72393	Faim2	1.84819	2.75673e-102	6.75312e-102
72413	Kcnmb2	1.37299	1.92601e-08	9.68106e-09
72415	Sgol1	-1.27589	3.18634e-37	3.43507e-37
72440	Rhno1	-1.03115	2.19839e-118	6.16076e-118
72465	Zfp131	-1.10587	4.32476e-97	9.98321e-97
72469	Plcd3	2.16977	1.21497e-56	1.78598e-56
72500	Ier5l	-1.34813	2.25047e-100	5.41688e-100
72568	Lin9	-1.22122	3.54073e-35	3.67109e-35
72580	Zufsp	-1.23452	1.33652e-24	1.10313e-24
72605	Car10	2.28062	2.89141e-36	3.05935e-36
72650	2810006K23Rik	-1.10982	3.26124e-46	4.12063e-46
72661	Serp2	1.1029	4.81165e-170	1.91663e-169
72668	Skida1	-1.3121	4.23351e-118	1.1833e-117
72685	Dnajc6	1.03353	9.21927e-134	2.90062e-133
72693	Zcchc12	1.01495	4.89127e-178	2.02756e-177
72709	C1qtnf6	1.2249	2.13805e-32	2.09598e-32
72726	Tbcc	-1.00318	1.62631e-71	2.87648e-71
72739	Zkscan3	-1.12897	1.78047e-126	5.32036e-126
72772	Rint1	-1.09675	1.38199e-30	1.30118e-30
72780	Rspo3	-2.09002	5.9228e-52	8.213e-52
72825	Mon1a	-1.19931	1.47561e-74	2.71419e-74
72836	Pot1b	-1.17204	4.7475e-35	4.90447e-35
72852	Mblac2	1.03203	1.48543e-27	1.31828e-27
72902	Spock3	2.83108	3.31545e-58	4.97091e-58
72925	43891	1.23639	1.01328e-61	1.58644e-61
72927	Hepacam	1.94742	0	0
72948	Tppp	1.40971	4.20127e-41	4.85431e-41
72958	Zfp493	-1.17473	8.6878e-06	3.84632e-06
72982	Tmem138	-1.03955	1.7709e-29	1.63113e-29
73047	Camk2n2	1.07237	4.87774e-224	2.62067e-223
73075	Ppil6	1.24211	0.000151382	6.22516e-05
73103	3110009E18Rik	-1.10838	2.24656e-11	1.27146e-11
73112	Abracl	-1.33641	9.64775e-260	5.95277e-259
73173	Pcdh18	-1.12046	1.34246e-45	1.67643e-45
73181	Nfatc4	-1.15443	4.69678e-46	5.91874e-46
73191	Fezf1	2.75167	4.22974e-14	2.62721e-14
73230	Bmper	-1.09774	5.45269e-37	5.84156e-37
73287	1700040L02Rik	2.43851	0.000251548	0.000101809
73301	Ttc29	4.02347	1.9e-08	9.55257e-09
73340	Nptxr	1.75536	0	0
73389	Hbp1	-1.00041	9.28461e-97	2.13633e-96
73447	Wdr13	1.13129	0	0
73469	Rnf38	-1.02241	4.98302e-263	3.11043e-262
73472	Spata18	3.93328	2.0037e-14	1.25751e-14
73490	Mipol1	-1.24674	3.99177e-07	1.89228e-07
73608	Marveld3	-1.64241	0.00012098	5.00234e-05
73634	1700125H20Rik	1.97908	0.000778751	0.000304423
73656	Ms4a6c	1.5234	0.000724326	0.000283744
73667	2410004P03Rik	1.96259	2.29823e-19	1.66658e-19
73699	Ppp2r1b	-1.36507	6.58001e-285	4.51538e-284
73707	Gucy2g	5.22701	6.86601e-06	3.05651e-06
73712	Dmkn	4.19409	1.46138e-29	1.34864e-29
73720	Cst6	2.46021	1.35393e-10	7.43852e-11
73721	1110017D15Rik	1.22869	5.25948e-07	2.47951e-07
73728	Psd	1.97998	0	0
73754	Thap1	-1.0234	2.43286e-24	1.99381e-24
73804	Kif2c	-1.26799	6.8172e-105	1.71413e-104
73844	Ankrd45	1.01422	6.70353e-41	7.72468e-41
73847	Fam110a	-1.38016	8.69893e-248	5.11666e-247
73852	D3Ertd751e	-1.41087	2.07417e-11	1.1753e-11
73873	Fam161a	1.21612	1.69756e-06	7.81366e-07
73893	Tmem202	4.88597	7.39904e-05	3.09405e-05
74020	Cpne4	2.07283	3.75934e-83	7.61842e-83
74052	Ttc21a	1.41518	2.13323e-07	1.02452e-07
74103	Nebl	2.07173	2.65289e-47	3.41648e-47
74105	Gga2	-1.04291	4.05995e-139	1.32306e-138
74137	Nuak2	-1.62915	1.32135e-41	1.54424e-41
74145	F13a1	3.00461	1.30078e-20	9.73778e-21
74152	Stra6l	-1.10524	1.09525e-11	6.26491e-12
74190	Exoc3l4	2.04947	0.00130196	0.00050032
74194	Rnd3	-1.0978	7.45537e-206	3.64017e-205
74198	Dtx2	-1.17151	2.5333e-56	3.71243e-56
74201	Cep97	-1.20468	2.89409e-61	4.50314e-61
74230	1700016K19Rik	2.94486	4.79789e-22	3.73e-22
74257	Tspan17	1.70233	4.93526e-63	7.84157e-63
74277	Chic2	-1.09366	5.68591e-137	1.82241e-136
74319	Mettl23	-1.36602	4.82305e-121	1.38422e-120
74352	Zfp84	-1.11822	3.08622e-51	4.22486e-51
74359	4931414P19Rik	-1.27618	1.80964e-34	1.84543e-34
74362	Spag17	2.24211	2.69232e-07	1.28625e-07
74387	4932438H23Rik	1.3661	0.00213973	0.000807051
74400	Zfp819	3.43851	0.00214584	0.000808856
74405	Efhc2	1.52928	0.000243641	9.86929e-05
74419	Tktl2	4.43851	0.000863689	0.000336521
74464	Zswim5	-1.40971	2.14345e-195	9.90115e-195
74485	Lrrc71	2.96841	2.42481e-13	1.46966e-13
74486	Osbpl10	1.20398	2.51136e-30	2.35312e-30
74559	Elovl7	1.83706	1.15356e-09	6.09829e-10
74563	Rasgef1c	2.31406	4.249e-71	7.46285e-71
74596	Cds1	1.65433	8.70207e-43	1.03565e-42
74645	Fam46c	-1.93984	3.48145e-84	7.12608e-84
74685	Lrrc74b	2.30101	6.50513e-11	3.61898e-11
74734	Rhoh	1.26859	5.34894e-05	2.25749e-05
74735	Trim14	1.07023	1.72175e-05	7.47278e-06
74747	Ddit4	-1.10777	7.97332e-210	3.97002e-209
74753	Trmo	-1.15107	2.28444e-16	1.5199e-16
74764	Klc4	-1.2019	4.49241e-189	1.99758e-188
74770	Hhatl	3.48158	5.85945e-08	2.88264e-08
74775	Lmbr1l	-1.03388	2.40779e-94	5.42932e-94
74777	Sepn1	-1.0447	1.69588e-163	6.47802e-163
74890	Morn3	2.48158	0.00115242	0.00044469
74918	Iqca	3.75167	9.14015e-10	4.85893e-10
75033	Mei4	2.11658	0.000780288	0.000304996
75040	Efcab10	2.30101	0.000743739	0.000291162
75079	Zbtb49	-1.01203	1.46393e-32	1.44107e-32
75124	Nxnl2	1.94255	2.32529e-05	1.00292e-05
75141	Rasd2	1.77817	6.41931e-25	5.33952e-25
75172	Ccdc146	1.97908	0.000284001	0.000114597
75180	4930538K18Rik	1.18583	3.15479e-13	1.90536e-13
75196	Ankrd7	-1.04558	1.70513e-13	1.03995e-13
75209	Sv2c	1.86852	3.283e-23	2.62472e-23
75288	Slc35f4	2.00656	1.03418e-12	6.14462e-13
75291	Zbtb3	-1.05455	1.94779e-10	1.0629e-10
75311	4930550C14Rik	2.97908	0.000514966	0.000203762
75404	Arhgap36	1.54736	8.34036e-08	4.07693e-08
75424	Zfp820	-1.76342	2.51181e-09	1.31071e-09
75425	Tti1	-1.01397	3.27049e-49	4.34515e-49
75426	Igfbpl1	-1.74122	0	0
75429	Fam183b	2.56404	1.32465e-12	7.83887e-13
75434	1700001C02Rik	3.78643	3.83759e-07	1.82041e-07
75444	1700011I03Rik	3.149	0.000156427	6.42644e-05
75465	Dynlrb2	2.71605	1.26252e-13	7.72531e-14
75472	Cfap126	1.42318	4.23467e-09	2.18787e-09
75516	Ttc32	-1.1621	6.96401e-13	4.16077e-13
75533	Nme5	1.0228	1.27909e-06	5.92327e-07
75556	Cfap161	2.75167	4.22974e-14	2.62721e-14
75563	Dnali1	2.11424	2.04704e-15	1.3249e-15
75572	Acyp2	1.84258	7.20753e-14	4.44712e-14
75604	Tm4sf5	4.78643	6.79268e-08	3.33333e-08
75646	Rai14	-1.88162	0	0
75668	Rasl10a	3.71605	1.65726e-09	8.71055e-10
75718	Vwa5b1	1.65344	2.14281e-20	1.59493e-20
75767	Rab11fip1	-1.3179	1.71371e-06	7.88628e-07
75769	Plppr5	1.45183	7.01246e-56	1.02309e-55
75784	1700007G11Rik	2.3714	0.00043356	0.000172684
76088	Dock8	1.07372	4.81986e-12	2.79319e-12
76113	Lpo	1.6138	4.72042e-06	2.11855e-06
76131	Depdc1a	-1.68033	6.79701e-30	6.31623e-30
76157	Slc35d3	1.70155	0.000378582	0.000151491
76161	Lamp5	4.56404	7.37219e-07	3.45195e-07
76187	Adhfe1	1.31305	1.07082e-25	9.08163e-26
76206	Gpr165	1.18071	9.48138e-05	3.94173e-05
76265	Tsen54	-1.33201	1.66173e-60	2.57347e-60
76293	Mfap4	-2.22632	0	0
76294	Asb5	3.149	8.96067e-08	4.37415e-08
76365	Tbx18	2.22701	0.00126918	0.00048825
76375	Det1	-1.23631	5.49545e-45	6.80308e-45
76376	Slc24a2	2.23062	1.35057e-13	8.25937e-14
76411	Ift43	-1.14422	6.32287e-62	9.92845e-62
76429	Lhpp	1.01617	1.9813e-46	2.51454e-46
76441	Daam2	1.00109	1.76671e-67	2.97022e-67
76457	Ccdc134	-1.15426	3.97447e-31	3.7845e-31
76484	Kndc1	1.62743	4.63258e-71	8.13324e-71
76497	Ppp1r11	-4.42894	0	0
76522	Lsm8	-1.14824	2.95271e-111	7.80954e-111
76527	Il34	1.28574	0.000571169	0.000225479
76566	Fam101b	1.64204	1.8077e-36	1.92029e-36
76654	Upp2	1.6138	4.72042e-06	2.11855e-06
76668	Mdh1b	3.78643	0.000330843	0.000132873
76670	Cfap70	2.30101	3.61229e-05	1.54172e-05
76737	Creld2	-1.02341	7.72327e-47	9.87208e-47
76775	Slc10a7	-1.03215	6.68802e-17	4.52139e-17
76793	Snip1	-1.0032	1.74396e-62	2.75359e-62
76795	Tbc1d9b	1.0402	0	0
76832	Hyls1	-1.2615	5.70819e-35	5.88841e-35
76877	Rab36	1.10036	1.60391e-37	1.74051e-37
76886	Fam81a	2.40358	1.82154e-161	6.84805e-161
76933	Ifi27l2a	2.70155	2.07795e-06	9.51173e-07
76960	Bcas1	2.59379	2.78444e-127	8.40249e-127
76982	3110035E14Rik	1.70559	0	0
77018	Col25a1	1.73753	3.66494e-19	2.64378e-19
77034	2510039O18Rik	-1.12724	1.00498e-135	3.17828e-135
77035	Kdm8	-1.04558	4.33923e-11	2.43077e-11
77045	Bcl7a	-1.0295	0	0
77125	Il33	6.67952	1.43846e-13	8.78934e-14
77318	Ankrd55	1.56404	1.58533e-07	7.65849e-08
77521	Mtus2	1.21696	6.83119e-76	1.28072e-75
77531	Anks1b	1.12161	1.25148e-126	3.75009e-126
77583	Notum	1.40534	6.07005e-07	2.85316e-07
77590	Chst15	-1.1456	9.16882e-74	1.66928e-73
77605	H2afv	-1.11692	0	0
77629	Sphkap	1.54021	1.20652e-101	2.94214e-101
77630	Prdm8	-1.63936	0	0
77777	Ulbp1	2.30101	3.61229e-05	1.54172e-05
77864	Ypel2	-8.24288	9.80917e-136	3.10447e-135
77938	Fam53b	-1.45457	7.60121e-212	3.85649e-211
77945	Rpgrip1	1.35585	0.00059473	0.00023437
77976	Nuak1	-1.10346	0	0
78284	Creb3l4	-1.02092	0.000138806	5.71733e-05
78303	Hist3h2ba	-1.17943	0	0
78376	Sapcd1	-1.6745	1.70431e-08	8.58886e-09
78412	3110062M04Rik	-1.25797	3.31901e-15	2.13524e-15
78416	Rnase6	4.56404	0.000463354	0.000184123
78473	Skap1	2.05708	1.45197e-05	6.34105e-06
78558	Htra3	1.00439	4.08898e-10	2.20491e-10
78593	Nrip3	1.79883	2.98728e-49	3.97135e-49
78655	Eif3j1	-2.41949	0	0
78733	Troap	-1.49535	9.69011e-70	1.67651e-69
78771	Mctp1	1.1811	8.83207e-20	6.48037e-20
78779	Spata2l	1.0887	1.71831e-08	8.65837e-09
78801	Ak7	2.59261	1.62955e-23	1.30916e-23
78806	Stpg1	3.48158	5.85945e-08	2.88264e-08
78896	1500015O10Rik	-1.90803	6.81479e-36	7.16105e-36
78933	Agbl4	1.09097	0.000306372	0.000123287
79233	Zfp319	-1.07857	2.50255e-206	1.2275e-205
79235	Lrat	2.88597	0.000931427	0.000361991
79263	Trim39	-1.57834	5.8032e-84	1.18501e-83
79362	Bhlhe41	1.61272	5.09952e-18	3.56397e-18
80297	Sptbn4	1.2451	1.41528e-168	5.56503e-168
80334	Kcnip4	2.36451	1.53788e-28	1.39018e-28
80718	Rab27b	2.69333	6.32329e-33	6.27647e-33
80719	Igsf6	1.02639	0.000954062	0.000370553
80752	Fam20c	-1.07866	0	0
80838	Hist1h1a	-1.72136	0.00135493	0.000519977
80905	Polh	-1.30377	4.32399e-36	4.56048e-36
80906	Kcnip2	2.26145	1.29025e-167	5.05482e-167
80976	Syt13	3.49517	0	0
80979	Slc26a5	1.85355	0.0020743	0.000783405
80981	Arl4d	-1.88491	0	0
81879	Tfcp2l1	1.52657	0.000419542	0.000167288
81897	Tlr9	1.2521	0.000177852	7.28499e-05
81906	Cyp4x1	1.85355	1.33124e-05	5.82867e-06
81907	Tmem108	-1.28724	5.81367e-110	1.52446e-109
83397	Akap12	2.00574	0	0
83398	Ndst3	-1.08546	1.70745e-31	1.64116e-31
83436	Plekha2	1.58829	2.72846e-15	1.75902e-15
83453	Chrdl1	1.53253	1.65457e-24	1.36171e-24
83490	Pik3ap1	1.22253	4.39178e-18	3.07688e-18
83671	Sytl2	4.0147	8.40339e-19	6.00731e-19
83674	Cnnm1	1.19207	4.71178e-09	2.42968e-09
83762	Otof	1.21787	1.68107e-07	8.10817e-08
83771	Tas1r3	-1.25614	1.26641e-07	6.14278e-08
83814	Nedd4l	-1.27548	0	0
83921	Tmem2	-1.20338	3.82597e-179	1.59834e-178
83961	Nrg4	1.73047	7.09125e-08	3.47745e-08
83964	Jam3	-1.22769	2.12107e-73	3.84691e-73
84036	Kcnn1	-1.03071	5.88901e-83	1.18948e-82
84094	Plvap	2.71605	1.05137e-31	1.01648e-31
84653	Hes7	1.1954	2.46492e-05	1.06154e-05
85308	Emc9	1.30624	2.88397e-17	1.97368e-17
89867	Sec16b	-1.00074	0.000487344	0.000193226
93688	Klhl1	2.68803	3.05169e-14	1.90433e-14
93695	Gpnmb	2.69057	1.30196e-40	1.49186e-40
93705	Pcdhgb8	2.18736	3.0812e-83	6.25005e-83
93721	Cpn1	5.06654	2.23357e-05	9.64042e-06
93734	Mpv17l	2.18726	1.70297e-112	4.57193e-112
93835	Amn	2.84497	9.1531e-81	1.80868e-80
93840	Vangl2	-1.43603	0	0
93842	Igsf9	-1.24717	7.2758e-307	5.39954e-306
93877	Pcdhb6	1.0025	9.9522e-05	4.12984e-05
93961	B3galt5	1.1554	9.11791e-07	4.24985e-07
94090	Trim9	1.06771	0	0
94176	Dock2	1.39158	3.00348e-25	2.51586e-25
94180	Acsbg1	1.07738	2.83454e-188	1.2513e-187
94214	Spock2	1.38428	0	0
94217	Lrp1b	1.91526	2.85177e-21	2.164e-21
94229	Slc4a10	1.68849	9.45987e-32	9.16256e-32
94244	Fkbp6	3.43851	0.00214584	0.000808856
94249	Slc24a3	1.70279	2.8816e-89	6.18194e-89
94284	Ugt1a6a	2.83187	1.17854e-22	9.28365e-23
94352	Loxl2	-1.25587	9.58519e-17	6.45453e-17
97165	Hmgb2	-1.02762	0	0
97761	Sgsm2	1.01088	1.85604e-166	7.23174e-166
97998	Deptor	1.00077	1.96683e-06	9.01914e-07
98303	D630023F18Rik	5.04517	3.98518e-17	2.71515e-17
98314	D2hgdh	-1.22265	1.9653e-61	3.06577e-61
98363	Efhd1	1.00145	0.000917009	0.000356647
98386	Lbr	-1.06265	9.55444e-83	1.92711e-82
98660	Atp1a2	1.40274	0	0
98685	Trmt1l	-1.05972	1.43437e-60	2.22296e-60
99326	Garnl3	1.53767	2.10654e-146	7.22204e-146
99334	Zscan29	-1.28491	3.30576e-69	5.68036e-69
99377	Sall4	-5.02092	3.49163e-05	1.49155e-05
99543	Olfml3	-2.07981	1.71185e-75	3.18984e-75
99681	Tchh	1.2521	1.15001e-07	5.59149e-08
99738	Kcnc4	3.89237	3.58056e-94	8.03994e-94
100121	Tdrd7	1.01324	5.60791e-50	7.53952e-50
100129	Gpr153	1.14866	1.43459e-98	3.355e-98
100155	AI481877	5.90982	5.7213e-16	3.75924e-16
100169	Phactr4	-1.1328	1.06835e-140	3.51361e-140
100210	Gpn2	-1.02567	4.18307e-49	5.54556e-49
100470	Lao1	-2.93846	7.86584e-13	4.69108e-13
100561	Slc15a4	-1.06051	2.06834e-53	2.92398e-53
101358	Fbxl14	-1.24174	4.50489e-212	2.291e-211
101359	Prrt4	1.57363	6.98352e-47	8.93452e-47
101401	Adamts9	1.00319	3.03392e-08	1.51204e-08
101604	E430018J23Rik	-1.08252	6.98907e-15	4.44953e-15
101613	Nlrp6	1.75167	5.26545e-05	2.22357e-05
101706	Numa1	-1.0765	0	0
102060	Gadd45gip1	-1.00438	1.63061e-101	3.96724e-101
102209	Snapc2	-1.04229	8.5767e-116	2.35272e-115
102278	Cpne7	5.31	2.85251e-39	3.19086e-39
102614	Rpp25	1.28393	1.74609e-59	2.66365e-59
103098	Slc6a15	1.58399	4.12655e-188	1.81979e-187
103172	Chchd10	1.74342	6.49359e-106	1.64629e-105
103213	Traf3ip2	1.18083	1.20624e-99	2.86796e-99
103284	Zc3h10	-1.15247	1.93725e-65	3.17467e-65
103694	Tmed4	-1.16645	9.05403e-197	4.20042e-196
103743	Tmem98	-1.18871	4.02169e-110	1.05651e-109
103768	Tubg2	1.3876	4.80858e-108	1.24114e-107
103806	Maml1	-1.09221	4.50267e-92	9.96417e-92
103967	Dnm3	1.38324	1.40341e-180	5.90324e-180
103978	Gpc5	3.54543	3.11676e-31	2.97573e-31
104010	Cdh22	1.09357	4.32397e-43	5.17481e-43
104027	Synpo	1.7389	1.79981e-36	1.91238e-36
104069	Sncb	2.39543	0	0
104080	Nxph4	-1.62417	2.01422e-102	4.93987e-102
104271	Tex15	1.73397	4.07118e-06	1.83351e-06
104360	Isl2	-3.82828	0.000283929	0.00011459
104362	Meig1	2.61954	5.99804e-17	4.05942e-17
104383	Rcor2	-1.8509	0	0
104582	Rprml	4.31406	4.20931e-98	9.80657e-98
104601	Mycbpap	1.327	0.000116502	4.82325e-05
104709	Pik3r6	1.23434	2.8272e-05	1.21317e-05
104884	Tdp1	-1.02191	1.25021e-114	3.40336e-114
104885	Tmem179	1.04171	5.30936e-74	9.69096e-74
104886	Rab15	1.93437	0	0
105445	Dock9	1.89854	5.56752e-228	3.04476e-227
105653	Phyhip	2.35759	4.43658e-88	9.40945e-88
105833	Ccdc65	1.49909	3.37805e-12	1.96936e-12
105853	Mal2	3.16495	2.76534e-49	3.67973e-49
105988	Espl1	-1.03355	1.21634e-78	2.35037e-78
106042	Prickle1	1.50471	2.0501e-38	2.26137e-38
106512	Gpsm3	1.11658	7.71548e-08	3.77751e-08
106522	Pkdcc	-1.24915	1.24486e-151	4.42739e-151
106582	Nrm	-1.08209	1.13848e-37	1.24046e-37
106628	Trip10	-1.51225	8.24011e-51	1.123e-50
106795	Tcf19	-1.64449	4.65847e-131	1.43613e-130
106861	Abhd3	3.13366	5.16442e-34	5.23788e-34
107351	Kank1	1.24656	3.4348e-22	2.67905e-22
107477	Guca1b	-3.92781	0.000151441	6.227e-05
107568	Wwp1	1.04644	5.70788e-47	7.31124e-47
107684	Coro2a	1.55866	3.56722e-41	4.13062e-41
107747	Aldh1l1	1.26777	0	0
107769	Tm6sf1	1.00561	5.25802e-09	2.70875e-09
107995	Cdc20	-1.48421	0	0
108015	Chrnb4	-1.97512	0.000122192	5.051e-05
108058	Camk2d	1.30399	6.93195e-70	1.20223e-69
108069	Grm3	1.86957	4.39791e-62	6.91593e-62
108071	Grm5	2.0045	1.29852e-192	5.91524e-192
108073	Grm7	1.6968	1.9089e-24	1.5674e-24
108116	Slco3a1	1.20846	7.0104e-26	5.97154e-26
108153	Adamts7	-1.03171	1.87959e-112	5.04293e-112
108161	Fam50b	3.3714	2.59161e-05	1.11386e-05
108689	Obfc1	-1.15234	2.14278e-57	3.18594e-57
108767	Pnrc1	-1.2649	0	0
108797	Mex3b	-1.38005	0	0
108800	Ston2	1.17744	2.58066e-50	3.49037e-50
108811	Ccdc122	1.60357	0.000308729	0.000124201
108911	Rcc2	-1.30542	0	0
108912	Cdca2	-1.13993	2.22547e-58	3.34371e-58
108960	Irak2	1.33816	1.8053e-08	9.08388e-09
109077	Ints5	-1.22326	5.32008e-150	1.86728e-149
109169	Igip	1.37942	1.09086e-19	7.99032e-20
109212	Fam64a	-1.32875	4.05656e-181	1.71475e-180
109222	Rarres1	2.75167	9.22869e-08	4.50396e-08
109264	Me3	1.65424	1.42528e-25	1.20567e-25
109270	Prr5	1.04279	2.2363e-26	1.92869e-26
109272	Mybpc1	2.04947	5.42943e-06	2.42861e-06
109294	Prex2	1.18147	8.14978e-11	4.51167e-11
109349	Fam163b	3.18716	3.18168e-276	2.0832e-275
109594	Lmo1	-1.21335	1.35403e-197	6.31596e-197
109620	Dsp	3.45855	3.30308e-56	4.83389e-56
109658	Txlna	-2.34447	0	0
109801	Glo1	1.27022	0	0
109857	Cbr3	1.11459	2.14753e-14	1.34599e-14
109904	Mcf2	1.64204	5.23862e-06	2.34522e-06
109979	Art3	1.41965	4.26172e-05	1.81077e-05
110033	Kif22	-1.25896	6.30429e-157	2.31322e-156
110058	Syt17	1.60669	1.61282e-25	1.36217e-25
110082	Dnah5	2.66838	1.15102e-20	8.63778e-21
110083	Dnah12	2.20147	0.000102459	4.25008e-05
110197	Dgkg	2.05385	1.98805e-44	2.43575e-44
110257	Hba-a2	-3.29726	0	0
110380	Shroom2	1.54457	3.1259e-279	2.08493e-278
110454	Ly6a	4.43851	2.459e-06	1.12112e-06
110595	Timp4	1.95806	4.75899e-50	6.40625e-50
110596	Arhgef28	2.90892	2.05918e-98	4.8078e-98
110784	Nr3c2	1.7897	1.59364e-21	1.21814e-21
110876	Scn2a1	1.65725	5.25352e-98	1.22194e-97
110886	Gabra5	3.37239	9.21454e-268	5.85418e-267
110893	Slc8a3	1.24932	2.33938e-31	2.23902e-31
110956	D17H6S56E-5	-1.08782	1.76587e-79	3.44176e-79
111241	Hmga1-rs1	10.3174	0	0
112422	2610305D13Rik	3.06654	0.00028408	0.000114597
114249	Npnt	1.68742	4.27048e-47	5.48648e-47
114301	Palmd	-1.53997	1.12782e-89	2.43049e-89
114332	Lyve1	1.88597	0.000274395	0.000110868
114570	Crip3	1.72631	1.82402e-05	7.9078e-06
114584	Clic1	-1.05374	7.12692e-132	2.21304e-131
114585	D17H6S53E	-1.14076	2.00209e-14	1.25668e-14
114602	Zmynd10	1.93177	1.35522e-25	1.14754e-25
114606	Tle6	1.00145	0.000917009	0.000356647
114679	Selm	1.90453	1.63083e-205	7.93557e-205
114871	Psg28	5.91345	9.69533e-188	4.25368e-187
116891	Derl2	-4.32077	9.44841e-285	6.46304e-284
116904	Alpk3	3.39412	1.9163e-07	9.21883e-08
117148	Necab2	1.27615	6.12144e-77	1.16292e-76
117197	Bloc1s4	-1.13398	1.35013e-65	2.21931e-65
117590	Asb10	1.94591	8.67141e-06	3.83946e-06
117591	Slc2a9	2.22301	2.44219e-12	1.43118e-12
117606	Boc	-1.4332	1.45014e-93	3.24092e-93
118452	Baalc	3.8946	3.08582e-41	3.58288e-41
121021	Cspg4	1.42422	4.41654e-89	9.46539e-89
140483	Hnmt	2.46941	1.34766e-17	9.30464e-18
140486	Igf2bp1	-1.86694	4.61936e-100	1.10443e-99
140489	Bhlhe23	-1.52993	0.000445145	0.000177068
140497	Cd300c2	1.20147	8.87505e-08	4.33384e-08
140559	Igsf8	-1.92219	0	0
140571	Plxnb3	1.69368	2.99929e-12	1.75189e-12
140904	Caln1	3.63077	0	0
140917	Dclre1b	-1.82997	4.4276e-66	7.3117e-66
170442	Bbox1	2.97908	9.04516e-07	4.21686e-07
170483	Grin3b	-1.74881	6.98198e-29	6.35165e-29
170638	Hpcal4	3.86751	0	0
170677	Cdhr1	3.97908	6.13433e-15	3.91527e-15
170720	Card14	4.20559	0.00243079	0.000912969
170732	Trhr2	4.30101	0.00161984	0.000617104
170736	Parvb	1.09043	5.35331e-56	7.82094e-56
170742	Sertad3	-1.2931	9.25878e-18	6.41947e-18
170743	Tlr7	1.45301	1.41594e-11	8.0691e-12
170748	Smco4	-1.24769	2.6667e-19	1.93051e-19
170757	Adgrl4	1.38347	4.57523e-07	2.16288e-07
170758	Rac3	1.55115	0	0
170763	Zfp87	-1.07642	1.45785e-19	1.06402e-19
170788	Crb1	-1.10129	1.79808e-10	9.82327e-11
170826	Ppargc1b	1.66714	3.40487e-06	1.53958e-06
170835	Inpp5j	2.04359	1.7766e-38	1.9617e-38
170952	Prima1	1.88597	8.34854e-06	3.6988e-06
171166	Mcoln3	-5.10838	1.90983e-05	8.26897e-06
171167	Fut10	-1.30611	1.25866e-50	1.711e-50
171180	Syt12	1.71605	1.42333e-06	6.57404e-07
171211	Edaradd	1.25471	6.97118e-09	3.57197e-09
171469	Gpr37l1	2.96046	4.07002e-52	5.66397e-52
171508	Creld1	-1.08576	1.0133e-104	2.54637e-104
171543	Bmf	-1.76306	1.55501e-109	4.07008e-109
192120	Bspry	2.51513	1.88761e-05	8.17605e-06
192166	Sardh	1.20601	2.33883e-49	3.11605e-49
192192	Shkbp1	-1.34483	5.60063e-220	2.95711e-219
192734	Lrrc75b	1.06042	1.23445e-120	3.52633e-120
193003	Pirt	4.97908	4.05563e-05	1.72474e-05
193742	Abhd16a	-1.31291	1.55403e-10	8.51498e-11
194590	Reps2	1.25586	6.42904e-97	1.48167e-96
194908	Pld6	1.93328	7.36444e-11	4.08907e-11
195208	Dcdc2a	1.74158	8.77242e-10	4.66749e-10
195522	Zfp691	-1.57437	8.96309e-26	7.62121e-26
195646	Hs3st2	1.76259	1.25894e-38	1.39407e-38
195733	Grhl1	2.12592	4.30154e-12	2.49755e-12
207259	Zbtb7c	1.04654	2.62179e-17	1.79627e-17
207393	Elfn2	1.01735	1.54809e-124	4.5623e-124
207495	Baiap2l2	1.60635	5.6659e-15	3.61896e-15
207521	Dtx4	1.21302	9.66909e-239	5.49119e-238
207592	Tbc1d16	1.12007	0	0
207596	Thsd4	-1.20088	2.76291e-25	2.31661e-25
207728	Pde2a	1.02645	3.69475e-233	2.04937e-232
207819	4930539E08Rik	3.32485	6.75067e-24	5.47062e-24
207839	Galnt6	1.32485	5.90178e-05	2.48444e-05
207921	Fam228b	1.57528	4.33289e-14	2.69089e-14
208084	Pif1	-1.18984	3.79276e-37	4.08265e-37
208595	Mterf1b	-2.0964	1.35768e-12	8.02883e-13
208659	Fam20a	1.42654	2.50361e-05	1.07755e-05
208677	Creb3l3	3.43851	0.00214584	0.000808856
208869	Dock3	1.33336	1.67911e-232	9.28947e-232
208898	Unc13c	5.06766	2.3773e-299	1.72246e-298
209131	Snx30	-1.51138	1.49747e-72	2.68632e-72
209195	Clic6	1.39631	2.32701e-15	1.50315e-15
209268	Igsf1	1.32119	5.77276e-12	3.33458e-12
209378	Itih5	1.90918	2.39837e-29	2.20149e-29
209387	Trim30d	2.54273	1.38993e-05	6.07941e-06
209540	Rgag1	3.40229	1.38641e-23	1.11508e-23
210027	Slc35f3	1.08926	2.79871e-07	1.33678e-07
210044	Adcy2	1.96101	3.07849e-98	7.17989e-98
210104	Zfp658	-1.31976	6.7572e-56	9.86186e-56
210108	D130043K22Rik	1.57998	2.17213e-08	1.089e-08
210293	Dock10	1.05385	1.43654e-17	9.90874e-18
210510	Tdrd6	1.56404	1.09423e-05	4.81656e-06
210622	Pamr1	1.70155	4.98375e-07	2.35367e-07
210719	Mkx	2.54676	3.14659e-13	1.90067e-13
210741	Kcnk12	1.37763	1.1482e-08	5.83094e-09
210762	Ppp1r36	3.0147	2.25601e-08	1.13026e-08
210853	Zfp947	-2.2644	1.14912e-05	5.05453e-06
210925	Ints9	-1.06408	1.77481e-77	3.38523e-77
211134	Lzts1	-1.19077	1.1227e-249	6.65854e-249
211187	Lrtm2	1.23903	5.10063e-26	4.36213e-26
211429	Pla2g4b	-2.69293	1.468e-137	4.71928e-137
211612	Ptchd1	2.39862	1.28368e-15	8.35484e-16
211623	Plac9a	-2.74853	2.01931e-10	1.1015e-10
211739	Vstm2a	1.06192	4.43346e-57	6.55989e-57
212124	Cfap46	1.92826	1.24385e-26	1.07905e-26
212153	Ccdc191	-1.13538	1.82007e-12	1.07041e-12
212168	Zswim4	-1.00525	2.2016e-280	1.47303e-279
212285	Arap2	1.74301	5.67165e-64	9.10282e-64
212326	Fam149a	2.04508	4.39518e-107	1.12495e-106
212398	Frat2	-1.08545	3.09628e-210	1.54888e-209
212439	AA986860	-1.10838	0.00020693	8.43009e-05
212517	Cfap44	2.05123	2.44995e-19	1.7757e-19
212518	Sprn	2.08095	1.82598e-92	4.04707e-92
212531	Sh3bgrl2	-1.30807	7.42631e-76	1.39107e-75
212539	Gm266	2.73224	2.97462e-33	2.97605e-33
212712	Satb2	-1.16505	1.82892e-289	1.27549e-288
212862	Chpt1	1.45187	1.59056e-48	2.08602e-48
212892	Rsph4a	1.71214	5.47841e-12	3.16798e-12
212933	Pm20d1	5.06654	2.23357e-05	9.64042e-06
212943	Fam46a	1.12932	1.51813e-05	6.61514e-06
212980	Slc45a3	-1.97698	1.04767e-11	5.99918e-12
213012	Abhd10	-1.15953	1.52431e-51	2.09945e-51
213084	Cdkl3	1.07776	4.8391e-42	5.69893e-42
213121	Ankrd35	2.83279	2.38789e-41	2.7778e-41
213248	Wdr49	4.30101	0.00161984	0.000617104
213439	Gpr174	4.43851	0.000863689	0.000336521
213469	Lgi3	1.09456	0.000363812	0.000145717
213541	Ythdf2	-1.1105	3.75393e-175	1.53383e-174
213582	Map9	1.27445	0	0
213783	Plekhg1	1.22557	1.88639e-27	1.66859e-27
213945	Col28a1	1.50264	0.000124998	5.16249e-05
213948	Atg9b	2.18054	2.14937e-11	1.21678e-11
214084	Slc18a2	-1.4478	4.99191e-70	8.67166e-70
214137	Arhgap29	1.44596	3.86884e-24	3.15494e-24
214230	Pak6	2.24123	0	0
214253	Etnk2	2.06654	5.07e-22	3.93868e-22
214579	Aldh5a1	1.25962	1.05146e-153	3.80272e-153
214601	Slc10a3	-1.16216	5.22023e-06	2.33748e-06
214642	Cped1	1.87216	0.000750662	0.000293819
214685	Chadl	1.01436	5.98875e-33	5.94716e-33
214932	Cecr5	-1.09829	1.33947e-37	1.45686e-37
214987	Chtf8	-1.13529	0	0
215378	Brinp3	2.98358	1.22623e-54	1.76437e-54
215446	Entpd3	1.21612	9.3017e-05	3.87032e-05
215493	A3galt2	-1.37847	7.99411e-12	4.59233e-12
215772	Adgb	2.97908	0.000514966	0.000203762
215890	Clvs2	2.44971	1.31897e-53	1.87017e-53
216019	Hkdc1	2.35759	9.54602e-05	3.96706e-05
216049	Zfp365	2.39707	1.16732e-86	2.44307e-86
216134	Pdxk	1.70402	3.33117e-148	1.15687e-147
216166	Plk5	2.6869	3.50645e-16	2.32247e-16
216227	Slc17a8	3.76044	1.26209e-12	7.4759e-13
216343	Tph2	2.17172	3.82226e-05	1.62857e-05
216439	Agap2	1.57888	0	0
216445	Arhgap9	1.26329	1.12477e-09	5.9505e-10
216613	Ccdc85a	2.58587	2.01138e-143	6.71828e-143
216760	Mfap3	-1.30385	1.95185e-172	7.86998e-172
216821	Tmem11	-1.38171	4.48741e-153	1.61338e-152
216835	Usp43	1.80074	5.42695e-43	6.48395e-43
216877	Dhx33	-1.60405	1.12372e-120	3.21217e-120
216974	Proca1	1.8069	5.43264e-08	2.67759e-08
216991	Adap2	1.27063	2.30077e-14	1.44056e-14
217012	Unc45b	1.56404	0.000474226	0.000188233
217082	Hlf	1.58554	2.90036e-27	2.55755e-27
217122	Gm11545	2.88597	0.000931427	0.000361991
217151	Arl5c	1.80038	3.42884e-11	1.92937e-11
217216	BC030867	-1.19982	6.31821e-22	4.89063e-22
217344	Rhbdf2	-1.29011	8.64185e-07	4.03323e-07
217356	Tmc8	-1.3877	0.00017191	7.04494e-05
217370	BC017643	-1.2982	2.3437e-88	4.97564e-88
217378	Dnajc27	1.28053	2.24369e-120	6.39655e-120
217430	Pqlc3	2.22701	0.00126918	0.00048825
217449	Trappc12	-1.08591	1.36989e-131	4.24455e-131
217558	G2e3	-1.03996	1.42704e-68	2.44036e-68
217578	Baz1a	-1.18442	4.87717e-43	5.83198e-43
217593	Slc25a21	3.56404	0.00114887	0.000443599
217682	Plekhd1	1.43851	0.00165952	0.000631719
217698	Acot5	2.64204	0.000373466	0.000149486
217733	Tmem63c	1.07023	8.89291e-16	5.81107e-16
218215	Rnf144b	1.07286	1.96612e-07	9.45533e-08
218314	Zfp595	-1.29776	5.19689e-05	2.19569e-05
218440	Ankrd34b	3.149	1.51698e-12	8.95472e-13
218461	Pde8b	1.17533	6.84657e-21	5.15697e-21
218476	Gcnt4	2.66714	4.14289e-10	2.23342e-10
218630	Ccno	1.56404	4.35696e-14	2.70505e-14
218763	Lrrc3b	4.3714	4.59138e-20	3.3956e-20
218820	Zfp503	-1.69539	1.13847e-257	6.92468e-257
218877	Sema3g	-1.07339	0.00103565	0.000401115
218977	Dlgap5	-1.167	1.36573e-53	1.93455e-53
219134	Shisa2	-1.92428	4.70768e-155	1.71125e-154
219170	Fam216b	2.67096	5.24939e-14	3.25252e-14
223267	Ggact	1.43851	9.33476e-09	4.75857e-09
223332	Ranbp3l	5.10836	1.12934e-09	5.97319e-10
223604	Kcnk9	2.88138	1.00077e-26	8.69768e-27
223646	Naprt	1.01445	1.61247e-12	9.50926e-13
223697	Sun2	-1.00776	1.20869e-281	8.15069e-281
223843	Dbx2	2.15965	3.7217e-25	3.11443e-25
223970	Rmi2	-1.33025	1.74368e-18	1.23475e-18
224079	Atp13a4	3.1001	1.5547e-16	1.03956e-16
224171	C330027C09Rik	-1.00438	2.02046e-47	2.60594e-47
224224	Impg2	-2.56524	1.69891e-06	7.81903e-07
224344	Rbm11	2.19409	3.49412e-09	1.8105e-09
224598	Zfp758	-1.3137	3.48944e-07	1.65893e-07
224661	Slc26a8	1.07306	4.55569e-06	2.04698e-06
224796	Clic5	3.60357	9.86845e-09	5.02405e-09
224840	Treml4	5.43851	1.20692e-06	5.59922e-07
224997	Dlgap1	1.48618	0	0
225266	Klhl14	4.51306	1.37991e-32	1.35898e-32
225341	Lims2	2.16495	1.10827e-22	8.74297e-23
225392	Rell2	1.08341	6.87129e-138	2.21895e-137
225651	Mppe1	1.12355	1.11932e-08	5.6863e-09
225995	D030056L22Rik	-1.63902	7.10326e-276	4.64375e-275
226025	Trpm3	2.38936	4.29053e-41	4.95611e-41
226041	Pgm5	1.30898	7.4815e-07	3.5016e-07
226049	Dmrt2	2.43851	7.34636e-06	3.26458e-06
226101	Myof	1.22009	0.000505406	0.000200201
226251	Ablim1	1.56806	3.09636e-268	1.97303e-267
226304	Npbwr1	2.71605	0.000211371	8.60525e-05
226351	Tmem185b	-1.10575	6.77497e-35	6.97543e-35
226359	C1ql2	2.70155	2.07795e-06	9.51173e-07
226419	Dyrk3	-1.06373	3.64645e-44	4.44472e-44
226421	Rab7b	1.41204	7.26247e-05	3.04013e-05
226652	Arhgap30	1.2277	6.19296e-15	3.95092e-15
226744	Cnst	-1.05687	3.83372e-136	1.21782e-135
226781	Slc30a10	-1.13822	7.60104e-81	1.50477e-80
226896	Tfap2d	-1.11304	2.8335e-36	3.00104e-36
226922	Kcnq5	1.21769	2.75268e-18	1.93899e-18
227526	Cdnf	2.97908	2.10593e-05	9.10603e-06
227541	Camk1d	1.53321	4.39903e-128	1.3369e-127
227580	C1ql3	1.92879	8.59436e-16	5.61941e-16
227620	Uap1l1	1.23872	2.26108e-19	1.64075e-19
227632	Kcnt1	1.62334	1.09942e-36	1.17255e-36
227929	Cytip	2.48158	0.00115242	0.00044469
227933	Ccdc148	2.06654	1.95194e-29	1.79556e-29
228413	Prrg4	3.03797	1.17632e-05	5.16835e-06
228536	Bahd1	-1.06057	3.93482e-141	1.29808e-140
228550	Itpka	1.61849	7.70441e-08	3.77252e-08
228564	Frmd5	-1.16656	3.84239e-199	1.81805e-198
228662	Btbd3	1.53826	1.38106e-241	7.93797e-241
228777	Nrsn2	1.02717	5.44927e-11	3.04146e-11
228778	6820408C15Rik	2.93328	7.5387e-27	6.57859e-27
228839	Tgif2	-1.50756	1.98817e-254	1.20077e-253
228852	Ppp1r16b	1.14527	4.03762e-99	9.5363e-99
228869	Ncoa5	-1.11861	0	0
228911	Tshz2	1.28571	7.41378e-149	2.58309e-148
228913	Zfp217	-1.13819	5.70001e-39	6.34627e-39
228942	Cbln4	1.41318	1.14196e-09	6.03844e-10
229007	Zgpat	-1.17056	8.1101e-292	5.70244e-291
229228	Nudt6	1.25919	6.92319e-08	3.3966e-08
229445	Ctso	1.01655	2.02517e-16	1.34992e-16
229473	D930015E06Rik	-1.28013	0	0
229488	Fam160a1	-1.16563	3.50584e-13	2.1132e-13
229504	Isg20l2	-1.15379	4.82305e-113	1.30054e-112
229672	Bcl2l15	1.97908	0.00215883	0.000813395
229675	Rsbn1	-1.41021	5.8449e-145	1.97851e-144
229714	Gpr61	2.6721	6.02459e-16	3.95609e-16
229791	Plppr4	2.44663	1.17128e-108	3.03968e-108
229841	Cenpe	-1.35766	4.03503e-79	7.82175e-79
229900	Gbp7	1.8193	8.51845e-12	4.88895e-12
229949	Ak5	3.51287	1.08545e-122	3.14476e-122
230085	Phf24	1.71427	0	0
230098	Arhgef39	-1.67825	3.02955e-44	3.70014e-44
230099	Car9	2.71605	1.60842e-07	7.76386e-08
230126	Shb	-1.17581	0	0
230459	Cyp2j13	5.43851	6.63524e-12	3.82042e-12
230576	Ttc22	2.83706	5.03045e-06	2.2551e-06
230603	Ttc39a	2.91768	3.76247e-05	1.60326e-05
230657	Tmem69	-1.11029	4.01292e-27	3.52339e-27
230735	Epha10	2.06968	3.66295e-14	2.28012e-14
230757	5730409E04Rik	1.49225	3.11018e-103	7.70715e-103
230761	Zfp362	-1.90032	0	0
230767	Iqcc	-1.1394	2.01364e-33	2.02028e-33
230770	Tmem39b	-2.48461	2.86536e-178	1.18892e-177
230777	Hcrtr1	2.56404	0.000657421	0.000258267
230779	Serinc2	-1.75898	0	0
230793	Ahdc1	-1.04313	4.90085e-237	2.76128e-236
230848	Zbtb40	-1.23856	2.71465e-76	5.11857e-76
230904	Fbxo2	1.17897	2.39801e-32	2.34868e-32
230959	Ajap1	1.21196	4.22673e-34	4.29091e-34
230972	Arhgef16	1.74461	0.000240797	9.7587e-05
231004	Samd11	1.87533	5.97731e-12	3.44856e-12
231014	9330182L06Rik	1.96266	2.94973e-99	6.97455e-99
231044	Gbx1	2.85355	1.54964e-15	1.00601e-15
231123	Haus3	-1.05313	1.52892e-14	9.62922e-15
231148	Ablim2	2.25068	1.30972e-42	1.55441e-42
231293	Cwh43	5.06654	2.23357e-05	9.64042e-06
231532	Arhgap24	1.23932	7.21983e-07	3.38209e-07
231717	Fam109a	-1.32773	4.07015e-302	2.97416e-301
231760	Rimbp2	2.02971	1.01588e-81	2.02895e-81
231821	Adap1	2.92367	0	0
231832	Tmem184a	-4.34285	0.0014577	0.000557864
231842	Amz1	1.33992	1.10335e-22	8.70735e-23
231868	E130309D02Rik	-1.36808	4.2783e-253	2.56581e-252
231931	Gimap6	1.27676	0.000123655	5.10879e-05
232016	Ccdc129	-1.37888	1.50859e-15	9.79804e-16
232174	Cyp26b1	1.82708	3.54514e-63	5.6475e-63
232334	Vgll4	-1.05054	7.5053e-169	2.96477e-168
[truncated: 1,115 more rows]
